# Supplementary material for: Multi-Omics Analysis Reveals Differential Molecular Responses of RNA Polymerase Common Subunit ZmRPABC5b for Seedling Development in Maize
Source: Plants (Basel). 2025 Mar 17;14(6):941. doi: 10.3390/plants14060941 (PMC11944614; doi:10.3390/plants14060941)
Supplement: Supplementary file 1 [file plants-14-00941-s001.zip]

Archive with 2 entries (2 files):
- plants-3489018-Supplementary Figure.docx.pdf
- plants-3489018-Supplementary Table.xlsx
