# Supplementary material for: Multi-Omics Analysis Reveals Differential Molecular Responses of RNA Polymerase Common Subunit ZmRPABC5b for Seedling Development in Maize
Source: Plants (Basel). 2025 Mar 17;14(6):941. doi: 10.3390/plants14060941 (PMC11944614; doi:10.3390/plants14060941)
Supplement: Supplementary file 1 [file plants-14-00941-s001.zip › plants-3489018-Supplementary Table.xlsx]

## Sheet: Table S1
Table S1.The sequence of the replaced fragment from –4,130 bp to +113 bp relative to the ATG of ZmRPABC5b in dek701.
TTCTTGACGAGTTGAGTTGGACACGGAAGAAAATGGATTGCTTCAGCATGAGTAGCGAGGGCGAGGCAAGCGGTCCCTTGCCCTCAAGCAGAAGCTACGAACATAAGCTCGAATGAATTGCAAAAACCGCAGATCAGCGACAAGAACCACCACAAGTGGATGGGATTTGGAGGCAAAGTTTCTTGAAGGAGCCTCCTTGAGATTCTTTCCCTATCTTCTATTTTATATTCAAAGAAATACAACAGGGTCTTGTATGCCACCGTGGCGTGTATAAAAAAACTGCATCTATAAGGCTGGTGGCAGCGCGGACGGCAGCGCGGCCTTGAACAGAACCTGCATGGATAGTTGGATGCCACCAGCCAGAGGCCAGAAGAAGAGGCTCAAGAACAGAGCACCTCG…

## Sheet: Table S2
Table S2. Quality and detailed information of RNA-seq libraries.
Sample	Raw Reads	Raw Bases	Raw Bases Q20	Raw Bases Q30	Valid Reads	Valid Bases	Q20	Q30	Clean GC Content	Filter Ratio	Read number	Read length	Mapped unique	Mapped multi	Mapped many	Mapped reads	Num. of Expressed Genes
WT_1	58.895282 M	8.834292 G	8.693464 G (98.405900%)	8.425548 G (95.373200%)	58.146328 M	8.638008 G	8.535543 G (98.813800%)	8.301889 G (96.108800%)	55.7809	0.987283	29073164	297	0.9095	0.039	0.0047	0.9532	27399
WT_2	43.075280 M	6.461292 G	6.366150 G (98.527500%)	6.183412 G (95.699300%)	42.708838 M	6.340800 G	6.269939 G (98.882500%)	6.107769 G (96.324900%)	53.7957	0.991493	21354419	296	0.9065	0.0338	0.0034	0.9437	26811
WT_3	42.654406 M	6.398161 G	6.289772 G (98.305900%)	6.092303 G (95.219600%)	41.925594 M	6.212943 G	6.139015 G (98.810100%)	5.972365 G (96.127800%)	55.4806	0.982914	20962797	296	0.9356	0.035	0.0037	0.9743	27091
dek701_1	48.628680 M	7.294302 G	7.180056 G (98.433800%)	6.971233 G (95.570900%)	48.233118 M	7.127982 G	7.047585 G (98.872100%)	6.866369 G (96.329800%)	54.8567	0.991866	24116559	295	0.9436	0.0332	0.0027	0.9795	27857
dek701_2	46.702498 M	7.005375 G	6.895746 G (98.435100%)	6.691394 G (95.518000%)	46.118964 M	6.842712 G	6.764821 G (98.861700%)	6.588006 G (96.277700%)	55.6664	0.987505	23059482	296	0.9426	0.0365	0.0046	0.9837	26729
dek701_3	57.935986 M	8.690398 G	8.482950 G (97.612900%)	8.121397 G (93.452500%)	56.812650 M	8.423032 G	8.275777 G (98.251800%)	7.964953 G (94.561600%)	54.9476	0.980611	28406325	296	0.9316	0.0356	0.0039	0.9711	28313

## Sheet: Table S3
Table S3. DEGs in dek701 seedlings at 8-day-old compared to WT.
Geneid	dek701_readcount	WT_readcount	log2FoldChange	PValue	Diffgene_Group	Description
Zm00001eb371030	0.24311	0.382834	-0.633992	0.0484254	Down	Dynamin-related protein 5A
Zm00001eb024000	0.902155	1.38569	-0.6631	0.0475291	Down	A0A804LNI2_MAIZE
Zm00001eb342440	2.15973	1.4797	0.639537	0.04718	Up	uncharacterized protein LOC100273286 precursor
Zm00001eb034570	0.831899	0.52974	0.623111	0.04718	Up	serine--glyoxylate aminotransferase
Zm00001eb352500	0.734427	0.531689	0.626214	0.0470751	Up	PF03171:2OG-FeII_Oxy|2OG-Fe(II) oxygenase superfamily; PF14226:DIOX_N|non-haem dioxygenase in morphine synthesis N-terminal
Zm00001eb362930	0.455075	0.33245	0.607705	0.0470751	Up	hypothetical protein ZEAMMB73_Zm00001d046411
Zm00001eb022020	0.64961	0.377582	0.825512	0.0464713	Up	protein-serine/threonine phosphatase
Zm00001eb209920	0.47703	0.295475	0.792646	0.0464713	Up	nodulin protein
Zm00001eb139570	0.672416	1.14142	-0.664551	0.0449724	Down	phytosulfokines 2
Zm00001eb430310	0.45476	0.731976	-0.664459	0.0449724	Down	A0A804RIJ7_MAIZE
Zm00001eb019640	0.364697	0.235942	0.761976	0.0449724	Up	Scarecrow-like protein 29
Zm00001eb362260	0.540759	0.342165	0.734846	0.0449724	Up	xylem cysteine proteinase 2
Zm00001eb198050	0.276185	0.514957	-0.729736	0.0444979	Down	-
Zm00001eb309740	1.27558	0.786994	0.761981	0.0423003	Up	cysteine dioxygenase
Zm00001eb331240	1.07233	0.626548	0.740505	0.0423003	Up	hypothetical protein
Zm00001eb301220	1.22283	0.742542	0.770656	0.0415095	Up	A0A804UCQ1_MAIZE
Zm00001eb192970	0.241002	0.38738	-0.706904	0.0399953	Down	hypothetical protein GW17_00053413
Zm00001eb419750	1.13067	2.2387	-0.877374	0.0397169	Down	ZEAMMB73_Zm00001d025040
Zm00001eb153680	0.657529	1.12069	-0.790988	0.0397169	Down	A0A804NDR6_MAIZE
Zm00001eb257810	0.719236	0.450912	0.60378	0.0391268	Up	PF01095:Pectinesterase|Pectinesterase; PF04043:PMEI|Plant invertase/pectin methylesterase inhibitor
Zm00001eb392980	0.418867	0.256188	0.720094	0.0376625	Up	Nodulation-signaling pathway 1 protein
Zm00001eb431670	0.700428	0.472772	0.693798	0.0376625	Up	cinnamoyl-CoA reductase-like SNL6
Zm00001eb183500	0.214992	0.327942	-0.607763	0.0364787	Down	DNA mismatch repair protein PMS1
Zm00001eb041310	0.473408	0.872995	-0.804601	0.0356835	Down	mini zinc finger 3
Zm00001eb323260	0.257708	0.458397	-0.748871	0.0356835	Down	HP domain-containing protein
Zm00001eb270270	0.548128	0.341365	0.788796	0.035366	Up	putative protein phosphatase 2C 48
Zm00001eb325020	0.290211	0.439417	-0.626442	0.0347792	Down	PF08392:FAE1_CUT1_RppA|FAE1/Type III polyketide synthase-like protein; PF08541:ACP_syn_III_C|3-Oxoacyl-[acyl-carrier-protein (ACP)] synthase III C terminal; PF02797:Chal_sti_synt_C|Chalcone and stilbene synthases, C-terminal domain
Zm00001eb169110	0.685901	1.14803	-0.760979	0.0335472	Down	A0A804NL97_MAIZE
Zm00001eb024300	0.218639	0.422496	-0.935095	0.0332269	Down	NAC domain-containing protein 86
Zm00001eb146210	0.182466	0.0997801	0.924046	0.0332269	Up	A0A804NA48_MAIZE
Zm00001eb224660	1.42673	2.61703	-0.724187	0.0331089	Down	hypothetical protein ZEAMMB73_Zm00001d018784
Zm00001eb069560	1.76261	1.15301	0.811913	0.0331089	Up	F-box domain-containing protein
Zm00001eb218490	0.286818	0.535894	-1.0829	0.0329113	Down	PF00368:HMG-CoA_red|Hydroxymethylglutaryl-coenzyme A reductase; PF02309:AUX_IAA|AUX/IAA family
Zm00001eb174200	0.24651	0.440926	-0.796169	0.032028	Down	loricrin-related
Zm00001eb329790	0.150367	0.0912913	0.739355	0.032028	Up	-
Zm00001eb273670	0.261666	0.584446	-1.0795	0.0315998	Down	60S ribosomal protein L27-3
Zm00001eb239490	0.793311	1.19894	-0.652562	0.0315855	Down	uncharacterized protein LOC100274046 isoform X1
Zm00001eb296020	0.520511	0.332234	0.700693	0.0315405	Up	Putative WRKY DNA-binding domain superfamily protein
Zm00001eb074310	0.79074	1.19596	-0.636369	0.0314493	Down	hypothetical protein ZEAMMB73_Zm00001d000036
Zm00001eb173140	0.939075	0.631433	0.631877	0.0314493	Up	X8 domain-containing protein
Zm00001eb299910	0.142667	0.251196	-0.770774	0.0308947	Down	nucleic acid binding protein
Zm00001eb127650	0.566177	1.12217	-0.754096	0.0301002	Down	PF05285:SDA1_dom|SDA1, conserved domain
Zm00001eb005970	0.464771	0.741773	-0.679792	0.0298939	Down	A0A804LEP5_MAIZE
Zm00001eb367210	0.167403	0.470167	-1.2866	0.0294907	Down	unknown
Zm00001eb351050	0.184571	0.49604	-1.19758	0.0288641	Down	PF07994:NAD_binding_5|Myo-inositol-1-phosphate synthase; PF01658:Inos-1-P_synth|Myo-inositol-1-phosphate synthase; PF01749:IBB|Importin beta binding domain
Zm00001eb020100	0.469662	0.305269	0.684834	0.0282212	Up	cytochrome P450 78A5
Zm00001eb295150	0.686654	1.14176	-0.692585	0.0281367	Down	hypothetical protein ZEAMMB73_Zm00001d038925
Zm00001eb101130	0.558453	0.353642	0.688988	0.0281367	Up	zinc-finger homeodomain protein 1
Zm00001eb328640	0.357101	0.237817	0.788802	0.0276409	Up	PF01852:START|START domain; PF00046:Homeodomain|Homeodomain
Zm00001eb435590	0.844444	0.56664	0.601016	0.0275318	Up	protein LURP-one-related 15-like
Zm00001eb376290	0.729341	1.42464	-0.839306	0.0274167	Down	nicotianamine synthase 2
Zm00001eb151470	0.208977	0.345592	-0.620915	0.0266493	Down	-
Zm00001eb046760	1.13049	0.664808	0.609686	0.0266493	Up	A0A804LZ38_MAIZE
Zm00001eb206260	0.912273	1.50249	-0.818914	0.0266094	Down	PF16845:SQAPI|Aspartic acid proteinase inhibitor; PF00031:Cystatin|Cystatin domain
Zm00001eb014930	0.260883	0.476328	-0.694729	0.0266094	Down	UPF0481 protein At3g47200
Zm00001eb288220	0.630557	0.302756	1.11656	0.0259525	Up	PF03006:HlyIII|Haemolysin-III related
Zm00001eb153760	1.06324	1.60688	-0.611406	0.025038	Down	profilin A
Zm00001eb063780	0.228041	0.415538	-0.828322	0.0245461	Down	abscisic acid 8'-hydroxylase 3
Zm00001eb414340	0.319566	0.581784	-0.796191	0.0245461	Down	PF00332:Glyco_hydro_17|Glycosyl hydrolases family 17
Zm00001eb440200	0.716967	1.08901	-0.633455	0.024517	Down	OSJNBb0028M18.1-like protein
Zm00001eb061020	2.75197	4.35193	-0.645431	0.023956	Down	A0A804M5N1_MAIZE
Zm00001eb430030	1.75414	2.6393	-0.645327	0.023956	Down	ZEAMMB73_Zm00001d026205
Zm00001eb052600	0.778737	1.41093	-0.800319	0.0239116	Down	SAUR14 - auxin-responsive SAUR family member
Zm00001eb186840	1.20339	2.01993	-0.734309	0.0230801	Down	A0A804NUB3_MAIZE
Zm00001eb310560	0.167129	0.316308	-0.791163	0.0226453	Down	receptor-like protein kinase At3g21340
Zm00001eb135410	0.584488	0.923864	-0.714662	0.022411	Down	hypothetical protein ZEAMMB73_Zm00001d028035
Zm00001eb322870	1.00056	1.60705	-0.625003	0.0218438	Down	glycine-rich cell wall structural protein 1
Zm00001eb019860	0.109597	0.230929	-1.25917	0.0213465	Down	PF00280:potato_inhibit|Potato inhibitor I family
Zm00001eb286860	0.532331	0.337778	0.746075	0.0210851	Up	tangled 1
Zm00001eb058480	0.237732	0.462437	-0.930602	0.020598	Down	PF06925:MGDG_synth|Monogalactosyldiacylglycerol (MGDG) synthase; PF04101:Glyco_tran_28_C|Glycosyltransferase family 28 C-terminal domain
Zm00001eb220410	1.31554	2.42088	-0.849809	0.020598	Down	polygalacturonase inhibitor 1 precursor
Zm00001eb195180	0.898409	1.73474	-0.85986	0.0203762	Down	Hypoxia-responsive family protein
Zm00001eb080360	0.256901	0.477133	-0.838901	0.0203762	Down	Protein kinase domain-containing protein
Zm00001eb036680	0.274421	0.446777	-0.619985	0.019998	Down	Calmodulin-binding transcription activator 2
Zm00001eb347120	0.185712	0.394482	-0.895025	0.0198892	Down	annexin-like protein RJ4
Zm00001eb115430	1.58406	0.640185	1.13165	0.0195626	Up	A0A804MVU8_MAIZE
Zm00001eb274890	1.92239	1.32624	0.632923	0.0190326	Up	PF00069:Pkinase|Protein kinase domain
Zm00001eb236920	1.27765	2.17267	-0.714745	0.018844	Down	Bowman-Birk type bran trypsin inhibitor-like precursor
Zm00001eb023980	0.319263	0.556071	-0.68048	0.018844	Down	Pentatricopeptide repeat-containing protein
Zm00001eb047040	0.36571	0.596724	-0.669369	0.018844	Down	A0A804LZ81_MAIZE
Zm00001eb426840	0.359355	0.591612	-0.646835	0.018844	Down	A0A804UMG0_MAIZE
Zm00001eb131330	0.355822	0.662968	-0.839068	0.0187216	Down	uncharacterized protein LOC100278496 precursor
Zm00001eb370420	0.773847	1.47105	-0.859782	0.0186889	Down	Rho-GAP domain-containing protein
Zm00001eb338000	0.321453	0.552401	-0.667829	0.0185265	Down	ethylene-responsive transcription factor TINY
Zm00001eb145940	0.283724	0.569534	-0.943315	0.0183938	Down	snRK1-interacting protein 1
Zm00001eb237280	0.9338	1.4678	-0.631165	0.0181912	Down	asparagine synthetase 3
Zm00001eb341570	0.356224	0.211791	0.712464	0.0177057	Up	PF01048:PNP_UDP_1|Phosphorylase superfamily
Zm00001eb290420	0.373844	0.759048	-0.92616	0.0175816	Down	probable protein NAP1
Zm00001eb317370	0.495859	0.862405	-0.717998	0.0172963	Down	A0A804QAB0_MAIZE
Zm00001eb098190	0.328465	0.56482	-0.680008	0.0172963	Down	A0A804MMS9_MAIZE
Zm00001eb348270	0.271137	0.476982	-0.829197	0.0169239	Down	protein TRANSPARENT TESTA 1
Zm00001eb428650	0.365434	0.655182	-0.800341	0.0169239	Down	F-box protein PP2-A13
Zm00001eb103810	0.497389	0.348679	0.621866	0.0165548	Up	Beta-galactosidase 11
Zm00001eb350030	0.0868731	0.180241	-1.17275	0.0161336	Down	IQ-domain 25
Zm00001eb421630	0.399963	0.698291	-0.759583	0.0158428	Down	-
Zm00001eb301450	0.233435	0.413669	-0.848514	0.0155049	Down	PF01764:Lipase_3|Lipase (class 3)
Zm00001eb312530	0.155237	0.298454	-0.819163	0.0155049	Down	Pentatricopeptide repeat-containing protein
Zm00001eb048410	2.36636	1.51887	0.6433	0.0154932	Up	PF00190:Cupin_1|Cupin
Zm00001eb413290	0.0470381	0.109646	-1.12595	0.0153888	Down	starch synthase
Zm00001eb414430	0.687687	1.62198	-1.0821	0.0153888	Down	B-like cyclin
Zm00001eb200890	0.122576	0.229555	-0.838717	0.0153022	Down	filament-like plant protein 3
Zm00001eb104190	0.398666	0.755376	-1.19808	0.0144983	Down	SAUR52 - auxin-responsive SAUR family member
Zm00001eb316710	0.10457	0.208155	-1.04668	0.0144983	Down	IRK-interacting protein
Zm00001eb284130	0.624331	0.307134	1.08135	0.0144983	Up	BHLH domain-containing protein
Zm00001eb342120	0.616883	0.380708	0.827626	0.0144682	Up	Phospholipid:diacylglycerol acyltransferase 1
Zm00001eb339720	0.408782	0.69669	-0.608927	0.0142227	Down	polygalacturonase At1g48100
Zm00001eb053550	1.00854	0.629837	0.711842	0.0141777	Up	PB1 domain-containing protein
Zm00001eb176380	0.184308	0.335032	-0.838844	0.0141388	Down	probable potassium transporter 4
Zm00001eb331400	0.193601	0.306628	-0.656101	0.0140685	Down	BRCT domain-containing protein
Zm00001eb363400	0.495617	0.946038	-0.905834	0.0140636	Down	PF03330:DPBB_1|Lytic transglycolase; PF01357:Expansin_C|Expansin C-terminal domain
Zm00001eb020800	0.490385	0.883608	-0.76119	0.0138192	Down	Pectin acetylesterase
Zm00001eb062000	0.214706	0.523289	-1.12958	0.0137515	Down	RNA-binding protein 8A
Zm00001eb015390	0.0486562	0.144866	-1.4157	0.0135561	Down	probable ADP-ribosylation factor GTPase-activating protein AGD14
Zm00001eb170950	0.0854026	0.161965	-1.12068	0.0135354	Down	Protein NRT1/ PTR FAMILY 4.3
Zm00001eb425250	0.4144	0.275107	0.632883	0.0134796	Up	ATP-dependent DNA helicase Q-like 5
Zm00001eb242460	0.286315	0.167669	0.760075	0.0134516	Up	A0A804PII2_MAIZE
Zm00001eb406510	0.787389	0.545756	0.610869	0.0131669	Up	DUF668 family protein
Zm00001eb403080	0.408136	0.775749	-0.877518	0.012871	Down	probable acetyltransferase NATA1-like
Zm00001eb210390	0.650432	1.17806	-0.829227	0.012871	Down	GDSL esterase/lipase EXL3
Zm00001eb266220	1.21988	0.633233	0.890906	0.012871	Up	CDP-diacylglycerol--glycerol-3-phosphate 3-phosphatidyltransferase 2
Zm00001eb237550	0.290593	0.533775	-0.803692	0.0127358	Down	anthocyanidin 5,3-O-glucosyltransferase
Zm00001eb308910	0.282569	0.479407	-0.713443	0.0124828	Down	ABC transporter domain-containing protein
Zm00001eb187530	0.447802	0.802947	-0.757125	0.012468	Down	1-phosphatidylinositol-4-phosphate 5-kinase
Zm00001eb297900	0.475447	0.745804	-0.601287	0.0120765	Down	phosphoribosylaminoimidazolesuccinocarboxamide synthase
Zm00001eb427230	0.230696	0.435945	-0.898492	0.011726	Down	probable galacturonosyltransferase-like 3
Zm00001eb152670	0.187248	0.355708	-0.885393	0.0116924	Down	PF03936:Terpene_synth_C|Terpene synthase family, metal binding domain; PF19086:Terpene_syn_C_2|Terpene synthase family 2, C-terminal metal binding; PF01397:Terpene_synth|Terpene synthase, N-terminal domain
Zm00001eb082830	0.148052	0.26643	-0.847486	0.0116924	Down	probable receptor-like protein kinase At1g49730
Zm00001eb222960	0.474336	0.311829	0.628768	0.0115476	Up	calcium-transporting ATPase 7, plasma membrane-type
Zm00001eb321010	0.0801002	0.213308	-1.29545	0.0115356	Down	root hair specific 17
Zm00001eb348810	0.523603	0.844632	-0.690309	0.0114042	Down	PF00067:p450|Cytochrome P450
Zm00001eb371670	1.70778	2.70928	-0.619367	0.0114042	Down	uncharacterized protein LOC100276969
Zm00001eb331890	0.255293	0.439151	-0.732889	0.0111949	Down	nucleosome/chromatin assembly factor 104
Zm00001eb301130	0.409377	0.259169	0.726845	0.0111949	Up	PF04570:zf-FLZ|zinc-finger of the FCS-type, C2-C2
Zm00001eb033930	0.0724008	0.174461	-1.0832	0.011007	Down	PF00160:Pro_isomerase|Cyclophilin type peptidyl-prolyl cis-trans isomerase/CLD
Zm00001eb076990	0.448564	0.736405	-0.621807	0.0107686	Down	PF00249:Myb_DNA-binding|Myb-like DNA-binding domain
Zm00001eb214760	0.899608	1.7443	-0.838832	0.0106904	Down	unnamed protein product
Zm00001eb334420	0.918592	0.539922	0.864051	0.0106904	Up	PF18052:Rx_N|Rx N-terminal domain
Zm00001eb113280	0.792763	1.34571	-0.73086	0.0106897	Down	putative acyl-CoA N-acyltransferases
Zm00001eb181290	0.456819	0.761904	-0.700777	0.0106897	Down	HIRAN domain-containing protein
Zm00001eb238390	0.376936	0.701215	-0.920649	0.0106303	Down	E3 ubiquitin-protein ligase Os03g0188200
Zm00001eb105400	0.175309	0.0948982	0.918347	0.0106303	Up	LRR receptor-like serine/threonine-protein kinase GSO1
Zm00001eb221050	0.829887	1.4621	-0.729393	0.0104067	Down	Tetratricopeptide repeat
Zm00001eb048520	0.381292	0.837095	-1.02398	0.0103805	Down	TPD1
Zm00001eb300650	2.5425	1.72374	0.661431	0.0101996	Up	14-3-3 domain-containing protein
Zm00001eb245940	0.657382	0.420589	0.650603	0.0101698	Up	plant intracellular Ras-group-related LRR protein 2
Zm00001eb235930	0.626039	1.18138	-0.803766	0.00972547	Down	Ribosomal protein L12/ ATP-dependent Clp protease adaptor protein ClpS family protein
Zm00001eb273980	0.340779	0.62652	-0.761277	0.00972547	Down	putative receptor-like protein kinase At3g47110
Zm00001eb349120	0.527875	0.340391	0.694574	0.00964555	Up	NAC domain-containing protein 35
Zm00001eb227640	1.07813	0.775489	0.611034	0.00964143	Up	benzyl alcohol O-benzoyltransferase
Zm00001eb060390	0.238965	0.378862	-0.681644	0.00962928	Down	PF02298:Cu_bind_like|Plastocyanin-like domain
Zm00001eb359950	1.08492	0.71645	0.706827	0.00962928	Up	NAC domain-containing protein 73-like
Zm00001eb352450	0.520845	0.862653	-0.854044	0.00960376	Down	VQ motif family protein
Zm00001eb141320	1.01401	0.520391	0.919259	0.00958552	Up	Pentatricopeptide repeat-containing protein At5g47360
Zm00001eb303780	0.422723	0.259466	0.668148	0.00957809	Up	Cadmium/zinc-transporting ATPase HMA2
Zm00001eb363650	0.914489	0.590419	0.680053	0.00912463	Up	cytochrome P450 89A2-like
Zm00001eb066050	1.21959	0.870746	0.601925	0.00912338	Up	N-acetylglucosaminylphosphatidylinositol deacetylase
Zm00001eb023770	0.572055	0.338184	0.75845	0.00911982	Up	serine C-palmitoyltransferase
Zm00001eb080060	1.56733	2.49999	-0.629475	0.0091066	Down	ZEAMMB73_Zm00001d003344
Zm00001eb189470	0.475288	0.788448	-0.61949	0.0091066	Down	aspartic proteinase nepenthesin-2
Zm00001eb135320	0.336805	0.529502	-0.634802	0.00907279	Down	RING-H2 finger protein ATL65
Zm00001eb060020	0.535214	0.294504	0.86644	0.00888384	Up	C4JC21_MAIZE
Zm00001eb329620	1.43923	0.884254	0.731133	0.00879918	Up	A0A804QFY4_MAIZE
Zm00001eb388100	1.26781	1.94266	-0.602548	0.00861901	Down	VQ motif family protein
Zm00001eb069460	0.46695	0.29031	0.736425	0.008583	Up	putative G-type lectin S-receptor-like serine/threonine-protein kinase At1g61610
Zm00001eb237240	0.9805	0.578574	0.803179	0.00820938	Up	unknown
Zm00001eb021420	1.15294	0.694634	0.765558	0.00820938	Up	A0A804LMG1_MAIZE
Zm00001eb172600	1.22476	0.644083	1.09654	0.00818048	Up	Secreted protein
Zm00001eb164920	0.658509	1.10202	-0.698045	0.00816496	Down	Disease resistance protein RPM1
Zm00001eb396910	0.799661	0.431484	0.891757	0.00809289	Up	PF08240:ADH_N|Alcohol dehydrogenase GroES-like domain; PF00107:ADH_zinc_N|Zinc-binding dehydrogenase; PF02826:2-Hacid_dh_C|D-isomer specific 2-hydroxyacid dehydrogenase, NAD binding domain
Zm00001eb069300	0.570217	0.378481	0.656457	0.00801539	Up	Pentatricopeptide repeat-containing protein mitochondrial
Zm00001eb236880	0.280112	0.489717	-0.854138	0.00800969	Down	L-gulonolactone oxidase 3
Zm00001eb061140	0.322031	0.577451	-0.830563	0.00800969	Down	PF03171:2OG-FeII_Oxy|2OG-Fe(II) oxygenase superfamily; PF14226:DIOX_N|non-haem dioxygenase in morphine synthesis N-terminal
Zm00001eb112410	0.101078	0.237788	-1.25931	0.00796678	Down	respiratory burst oxidase homolog protein B
Zm00001eb298830	0.557946	0.323942	0.831781	0.00785268	Up	putative disease resistance protein RGA3
Zm00001eb118230	0.98971	1.75868	-0.724417	0.0077292	Down	A0A804MX30_MAIZE
Zm00001eb000280	4.8019	3.0588	0.638536	0.0077292	Up	nitrilase-associated protein
Zm00001eb207380	0.737535	0.472399	0.694696	0.00769218	Up	uncharacterized protein LOC103650008
Zm00001eb013540	0.234616	0.486229	-0.995734	0.00765493	Down	Tetratricopeptide repeat
Zm00001eb143420	0.049456	0.107581	-1.19829	0.0075362	Down	leucine-rich repeat receptor protein kinase MSP1
Zm00001eb118470	0.318638	0.625535	-0.873886	0.00738619	Down	PF00067:p450|Cytochrome P450
Zm00001eb395320	1.41109	1.00848	0.612368	0.00735347	Up	NAC domain-containing protein
Zm00001eb086840	0.2104	0.427468	-0.90597	0.00731456	Down	PF00141:peroxidase|Peroxidase
Zm00001eb244640	0.573287	0.971551	-0.63152	0.00730573	Down	RING-H2 finger protein ATL3B
Zm00001eb213430	0.243665	0.459234	-0.823414	0.00725516	Down	transcription factor PCF6
Zm00001eb185260	0.261146	0.125379	1.09648	0.00717811	Up	phenylalanine ammonia-lyase
Zm00001eb188610	0.532603	1.0454	-1.03001	0.00711916	Down	ZEAMMB73_Zm00001d051596
Zm00001eb129480	0.567516	0.893375	-0.727199	0.00710639	Down	PF14009:PADRE|PADRE domain
Zm00001eb218230	0.666117	1.08628	-0.698524	0.00689465	Down	A0A804P9L6_MAIZE
Zm00001eb004540	0.432153	0.291253	0.602023	0.00689425	Up	probable RNA helicase SDE3
Zm00001eb160980	0.312574	0.638936	-1.05603	0.00677181	Down	PF00847:AP2|AP2 domain
Zm00001eb243290	0.217699	0.464981	-0.991128	0.00677181	Down	PF00107:ADH_zinc_N|Zinc-binding dehydrogenase; PF16884:ADH_N_2|N-terminal domain of oxidoreductase; PF13602:ADH_zinc_N_2|Zinc-binding dehydrogenase
Zm00001eb270900	0.480163	0.848504	-0.846631	0.00673712	Down	Enoyl reductase
Zm00001eb375660	0.458115	0.255308	0.846593	0.00673712	Up	PF02298:Cu_bind_like|Plastocyanin-like domain
Zm00001eb102640	0.151462	0.382649	-1.41751	0.00662876	Down	solute carrier family 35 member F1-like
Zm00001eb183910	0.504411	0.266754	0.9706	0.0065884	Up	ubiquitin family protein
Zm00001eb037040	0.824292	1.33744	-0.674306	0.00654246	Down	ethylene-responsive transcription factor ERF113
Zm00001eb263120	1.31518	2.13553	-0.636509	0.00654246	Down	Pentatricopeptide repeat-containing protein
Zm00001eb080520	0.656949	0.444753	0.666127	0.00649623	Up	putative pentatricopeptide repeat-containing protein At1g09680
Zm00001eb405360	1.01093	0.37871	1.22087	0.00644386	Up	Pectin acetylesterase 7
Zm00001eb079640	0.211686	0.359068	-0.732925	0.00640126	Down	Pentatricopeptide repeat-containing protein
Zm00001eb234990	1.12555	1.86874	-0.76314	0.0063852	Down	auxin-induced protein 15A
Zm00001eb239650	0.387845	0.810273	-1	0.00634084	Down	hypothetical protein ZEAMMB73_Zm00001d000209
Zm00001eb088810	0.507753	0.270549	0.950194	0.00634084	Up	A0A804MIN9_MAIZE
Zm00001eb174760	5.02055	3.14169	0.657534	0.00619875	Up	cyclin-dependent protein kinase inhibitor SMR1
Zm00001eb229980	0.421092	0.793236	-0.815264	0.00613387	Down	PF00571:CBS|CBS domain; PF01380:SIS|SIS domain
Zm00001eb288750	0.220232	0.407407	-0.815248	0.00613387	Down	beta-glucosidase BoGH3B
Zm00001eb247800	0.227732	0.3917	-0.743195	0.00611009	Down	phytosulfokine receptor 1
Zm00001eb090080	0.294073	0.877424	-1.38822	0.00600238	Down	ZEAMMB73_Zm00001d004602
Zm00001eb224130	0.391994	0.867955	-1.05413	0.00594502	Down	A0A804PC53_MAIZE
Zm00001eb135770	0.712201	0.386645	1.05811	0.00590208	Up	PF00244:14-3-3|14-3-3 protein; PF04061:ORMDL|ORMDL family
Zm00001eb051050	0.562959	0.307913	0.973416	0.00590208	Up	single-strand binding protein
Zm00001eb293410	0.678197	1.16248	-0.725852	0.00573679	Down	A0A804UC42_MAIZE
Zm00001eb274130	1.09657	2.06531	-0.830648	0.00561065	Down	uncharacterized protein LOC100279506 isoform X1
Zm00001eb332160	0.496526	0.859086	-0.825802	0.00558534	Down	putative class III secretory plant peroxidase family protein
Zm00001eb243350	0.305125	0.531015	-0.729262	0.00558534	Down	putative protein kinase superfamily protein
Zm00001eb364110	0.296494	0.605287	-0.830199	0.0055797	Down	PF03134:TB2_DP1_HVA22|TB2/DP1, HVA22 family
Zm00001eb201130	0.739549	1.39886	-0.786397	0.00557612	Down	PF13561:adh_short_C2|Enoyl-(Acyl carrier protein) reductase; PF00106:adh_short|short chain dehydrogenase; PF08659:KR|KR domain
Zm00001eb025180	0.383888	0.619938	-0.638039	0.0055529	Down	4-coumarate--CoA ligase-like 3
Zm00001eb340800	0.479268	0.825602	-0.797851	0.00548988	Down	PF00010:HLH|Helix-loop-helix DNA-binding domain
Zm00001eb412540	0.339253	0.897353	-1.23354	0.0054178	Down	protein SREK1IP1
Zm00001eb250180	0.0922466	0.212072	-1.12211	0.00537674	Down	BZIP transcription factor
Zm00001eb032200	0.262281	0.116242	1.03699	0.00537674	Up	PF00067:p450|Cytochrome P450
Zm00001eb037180	1.41838	2.43585	-0.735519	0.00537626	Down	A0A804LUC4_MAIZE
Zm00001eb244990	0.115964	0.392216	-1.51518	0.00523379	Down	PF01915:Glyco_hydro_3_C|Glycosyl hydrolase family 3 C-terminal domain; PF14310:Fn3-like|Fibronectin type III-like domain; PF00933:Glyco_hydro_3|Glycosyl hydrolase family 3 N terminal domain
Zm00001eb306330	0.267675	0.574425	-1.18893	0.00517548	Down	two-component response regulator ARR3
Zm00001eb363820	0.445704	0.973792	-1.08641	0.00517548	Down	hypothetical protein ZEAMMB73_Zm00001d048701
Zm00001eb111160	0.845436	0.522453	0.6714	0.00515399	Up	Heavy metal transport/detoxification superfamily protein
Zm00001eb369390	0.284318	0.508649	-0.870695	0.00511269	Down	glycerol-3-phosphate dehydrogenase
Zm00001eb246050	2.35336	1.37115	0.938593	0.00511269	Up	unknown
Zm00001eb266290	0.530345	0.285993	0.914248	0.00511269	Up	RmlC-like cupins superfamily protein
Zm00001eb279100	0.360182	0.708521	-0.873928	0.00504495	Down	RING-type E3 ubiquitin transferase
Zm00001eb258580	0.564552	0.280343	0.891635	0.00504495	Up	F-box protein PP2-B10
Zm00001eb122450	0.609128	1.0085	-0.780417	0.00492383	Down	A0A804MZ26_MAIZE
Zm00001eb289890	2.31905	1.26071	0.970681	0.00489629	Up	fatty acid alpha-dioxygenase
Zm00001eb163640	0.75307	1.24393	-0.724332	0.00483446	Down	hypothetical protein ZEAMMB73_Zm00001d044659
Zm00001eb362090	1.32965	0.880695	0.675941	0.00471155	Up	hypothetical protein ZEAMMB73_Zm00001d010439
Zm00001eb314880	0.39783	0.728708	-0.800522	0.00467426	Down	PF01535:PPR|PPR repeat; PF13041:PPR_2|PPR repeat family; PF12854:PPR_1|PPR repeat; PF20431:E_motif|E motif; PF13812:PPR_3|Pentatricopeptide repeat domain
Zm00001eb042100	1.28949	0.86342	0.621352	0.00466216	Up	F-box domain containing protein
Zm00001eb391730	0.203937	0.376395	-0.874511	0.00465441	Down	-
Zm00001eb399290	2.20678	4.00616	-0.781651	0.00465441	Down	A0A804R987_MAIZE
Zm00001eb380490	1.11907	0.651757	0.892705	0.00465441	Up	zinc finger protein 6
Zm00001eb102160	0.451565	0.227726	1.06454	0.00465091	Up	protein CUP-SHAPED COTYLEDON 1
Zm00001eb187750	0.390766	0.209421	0.914781	0.00464014	Up	ubiquitin carboxyl-terminal hydrolase 21
Zm00001eb147260	0.124083	0.326386	-1.22467	0.00454899	Down	zinc finger protein WIP3
Zm00001eb068310	0.297344	0.729405	-1.17296	0.00454899	Down	Ripening-related protein 3
Zm00001eb125080	0.714927	0.431617	0.805631	0.00449455	Up	shikimate O-hydroxycinnamoyltransferase
Zm00001eb415620	0.140173	0.317913	-1.05202	0.00446388	Down	uncharacterized protein LOC100275156
Zm00001eb376830	1.11383	1.89328	-0.704577	0.00445584	Down	-
Zm00001eb219010	5.59039	3.74023	0.672372	0.00443373	Up	basic leucine zipper 6
Zm00001eb246670	0.352363	0.596968	-0.737487	0.00437174	Down	BAG-associated GRAM protein 1
Zm00001eb367920	0.714652	1.15017	-0.722995	0.00434687	Down	WRKY transcription factor WRKY62
Zm00001eb101930	1.02749	1.77747	-0.665336	0.00434687	Down	PF00249:Myb_DNA-binding|Myb-like DNA-binding domain; PF13921:Myb_DNA-bind_6|Myb-like DNA-binding domain
Zm00001eb174150	0.109105	0.243611	-1.05415	0.00429326	Down	Alanine--tRNA ligase
Zm00001eb313990	1.05876	1.8306	-0.735528	0.0042296	Down	40S ribosomal protein Sa-1
Zm00001eb272150	0.302898	0.5942	-0.949902	0.00419311	Down	PF13839:PC-Esterase|GDSL/SGNH-like Acyl-Esterase family found in Pmr5 and Cas1p; PF14416:PMR5N|PMR5 N terminal Domain
Zm00001eb198020	0.273467	0.526403	-0.906106	0.00419311	Down	A0A804NZI8_MAIZE
Zm00001eb370710	0.380273	0.880918	-1.02728	0.0040867	Down	PF06203:CCT|CCT motif; PF00643:zf-B_box|B-box zinc finger
Zm00001eb309960	0.101651	0.213892	-1.00002	0.0040867	Down	pentatricopeptide repeat-containing protein
Zm00001eb412060	1.00139	2.02619	-0.866203	0.00406437	Down	Myb/SANT-like domain-containing protein
Zm00001eb065100	0.959381	0.66803	0.623332	0.00396389	Up	Protein DETOXIFICATION
Zm00001eb184760	0.398987	0.250142	0.861655	0.0039443	Up	receptor kinase-like protein Xa21
Zm00001eb273950	0.473836	0.794079	-0.730399	0.0039082	Down	PF00230:MIP|Major intrinsic protein
Zm00001eb099790	0.492751	0.989118	-0.815381	0.00389552	Down	gamma-glutamyl peptidase 3
Zm00001eb385970	0.346031	0.62779	-0.824422	0.00388605	Down	acyl transferase 7
Zm00001eb430850	1.18275	0.663011	0.795767	0.00388605	Up	-
Zm00001eb271160	0.137737	0.322781	-1.20392	0.00385386	Down	GDSL esterase/lipase
Zm00001eb394760	0.386456	0.645111	-0.750643	0.00381044	Down	putative protein kinase superfamily protein
Zm00001eb288260	0.47511	0.774325	-0.643157	0.00377461	Down	pentatricopeptide repeat-containing protein At4g14050, mitochondrial
Zm00001eb390300	6.81982	4.794	0.601558	0.00376449	Up	ZEAMMB73_Zm00001d047012
Zm00001eb022720	0.209154	0.452358	-1.22184	0.00370793	Down	ATG1
Zm00001eb360530	0.192908	0.465949	-1.08651	0.00370793	Down	protein binding protein
Zm00001eb193590	0.428866	0.714001	-0.616474	0.00358267	Down	Remorin family protein
Zm00001eb243740	0.131507	0.293149	-0.99584	0.00356359	Down	PF13578:Methyltransf_24|Methyltransferase domain
Zm00001eb247360	0.891197	1.68278	-0.803244	0.00355848	Down	hypothetical protein ZEAMMB73_Zm00001d000221
Zm00001eb101810	1.43489	2.72125	-0.823508	0.00354484	Down	A0A804MPB1_MAIZE
Zm00001eb269550	0.371194	0.663212	-0.805519	0.00353565	Down	putative cytochrome P450 superfamily protein
Zm00001eb402400	1.53774	2.3965	-0.610917	0.00351962	Down	PF00141:peroxidase|Peroxidase
Zm00001eb378910	0.68345	1.48439	-0.974542	0.0034868	Down	-
Zm00001eb113970	0.337422	0.197521	0.893501	0.00348343	Up	DUF724 domain-containing protein 6
Zm00001eb068730	0.810057	0.451204	0.808008	0.00348343	Up	flavanone 3-dioxygenase 2
Zm00001eb298140	0.434848	0.761344	-0.75589	0.00340796	Down	PF13519:VWA_2|von Willebrand factor type A domain
Zm00001eb059580	0.733349	0.395335	0.916572	0.00337573	Up	A0A804M504_MAIZE
Zm00001eb413910	0.784714	1.2958	-0.719459	0.00335746	Down	NEDD8-specific protease 1
Zm00001eb158930	0.326517	0.522686	-0.926205	0.00331451	Down	polygalacturonase
Zm00001eb102390	2.02555	3.7785	-0.890043	0.00324761	Down	uncharacterized protein LOC100278380
Zm00001eb005210	0.692766	0.373279	0.833746	0.00324761	Up	uncharacterized protein LOC100279539
Zm00001eb006310	0.51513	0.926205	-0.800492	0.00321311	Down	PF03629:SASA|Carbohydrate esterase, sialic acid-specific acetylesterase
Zm00001eb012570	0.740986	1.34803	-0.777519	0.00320755	Down	Gnk2-homologous domain-containing protein
Zm00001eb400860	0.45703	1.23085	-1.34104	0.00319815	Down	40S ribosomal protein S11
Zm00001eb238060	0.354738	0.160557	1.12866	0.00317139	Up	PF12056:DUF3537|Protein of unknown function (DUF3537)
Zm00001eb203060	3.28322	1.87717	0.778074	0.00315686	Up	PH domain-containing protein
Zm00001eb359360	0.108678	0.226937	-1.18118	0.00308152	Down	triacylglycerol lipase
Zm00001eb040170	0.592193	0.984465	-0.668644	0.00304184	Down	uncharacterized LOC100283550 precursor
Zm00001eb215640	0.983776	1.62143	-0.710854	0.00301648	Down	PF08661:Rep_fac-A_3|Replication factor A protein 3
Zm00001eb188990	0.204805	0.414865	-1.01405	0.00300528	Down	omega-6 fatty acid desaturase, endoplasmic reticulum isozyme 2
Zm00001eb035350	0.24103	0.499027	-1.01403	0.00300528	Down	putative cyclin-dependent protein kinase family protein
Zm00001eb349680	1.71195	2.68462	-0.609498	0.00296403	Down	hypothetical protein ZEAMMB73_Zm00001d005536
Zm00001eb008580	0.34583	0.196549	0.840174	0.00295562	Up	PF00445:Ribonuclease_T2|Ribonuclease T2 family
Zm00001eb038180	0.978839	0.534627	0.8058	0.00295562	Up	gibberellin receptor GID1L2
Zm00001eb250940	0.494121	0.281406	0.851247	0.00295337	Up	PF05691:Raffinose_syn|Raffinose synthase or seed imbibition protein Sip1
Zm00001eb151240	0.221749	0.417791	-0.981949	0.0029008	Down	PF00083:Sugar_tr|Sugar (and other) transporter; PF07690:MFS_1|Major Facilitator Superfamily
Zm00001eb382430	0.291519	0.559763	-0.917752	0.0029008	Down	Protein POOR HOMOLOGOUS SYNAPSIS 1
Zm00001eb248940	0.675563	0.381277	0.937411	0.0029008	Up	origin recognition complex subunit 2
Zm00001eb404300	1.61055	0.855916	0.936188	0.0029008	Up	Exostosin GT47 domain-containing protein
Zm00001eb158970	0.978561	0.596499	0.725813	0.00289138	Up	rae1-like protein
Zm00001eb064470	1.13626	0.694085	0.722485	0.00289138	Up	PF00069:Pkinase|Protein kinase domain; PF07714:PK_Tyr_Ser-Thr|Protein tyrosine and serine/threonine kinase
Zm00001eb017770	0.613053	0.374065	0.780742	0.00285887	Up	PF00348:polyprenyl_synt|Polyprenyl synthetase
Zm00001eb116050	1.22958	2.69207	-0.991695	0.00280527	Down	PGG domain-containing protein
Zm00001eb014010	1.11724	1.8676	-0.783354	0.00278307	Down	pathogenesis-related protein 1
Zm00001eb203050	2.3196	1.31097	0.803429	0.00271089	Up	Vacuolar protein sorting-associated protein 13 extended chorein domain-containing protein
Zm00001eb309860	0.520125	0.968084	-0.937261	0.00270832	Down	hypothetical protein ZEAMMB73_Zm00001d020088
Zm00001eb429360	0.735133	1.35524	-0.91671	0.00270832	Down	S-locus glycoprotein domain-containing protein
Zm00001eb180580	0.454895	0.76109	-0.780498	0.00269989	Down	putative mitochondrial-processing peptidase subunit beta, mitochondrial
Zm00001eb274640	0.350885	0.205561	0.876428	0.00268857	Up	clathrin assembly protein
Zm00001eb242130	0.180064	0.413343	-1.1935	0.00268337	Down	uncharacterized protein LOC103647120
Zm00001eb328980	0.412007	0.173288	1.32939	0.00267909	Up	corticosteroid 11-beta-dehydrogenase isozyme 1
Zm00001eb281740	0.755187	0.426732	0.913966	0.00267565	Up	PF00332:Glyco_hydro_17|Glycosyl hydrolases family 17; PF07983:X8|X8 domain
Zm00001eb009400	0.645507	0.330114	0.97092	0.00266013	Up	Calcium uniporter protein 4 mitochondrial
Zm00001eb368970	1.38811	0.919704	0.606035	0.00265688	Up	WUSCHEL-related homeobox 8-like
Zm00001eb132790	0.698395	1.24166	-0.743447	0.00258743	Down	Transcription factor TFIIE alpha subunit
Zm00001eb193330	0.382706	0.616525	-0.675634	0.00258029	Down	hypothetical protein Zm00014a_027347
Zm00001eb088520	0.846756	1.33284	-0.629858	0.00258029	Down	RNA-dependent RNA polymerase
Zm00001eb032370	1.33613	0.837261	0.709907	0.00258029	Up	PF00011:HSP20|Hsp20/alpha crystallin family
Zm00001eb017570	1.10737	0.693933	0.795948	0.00255306	Up	PF13738:Pyr_redox_3|Pyridine nucleotide-disulphide oxidoreductase; PF00743:FMO-like|Flavin-binding monooxygenase-like; PF13434:Lys_Orn_oxgnase|L-lysine 6-monooxygenase/L-ornithine 5-monooxygenase; PF07992:Pyr_redox_2|Pyridine nucleotide-disulphide oxidoreductase; PF01494:FAD_binding_3|FAD binding domain; PF01266:DAO|FAD dependent oxidoreductase; PF13450:NAD_binding_8|NAD(P)-binding Rossmann-like …
Zm00001eb336490	0.2937	0.499625	-0.72319	0.00251629	Down	PF00574:CLP_protease|Clp protease
Zm00001eb324310	1.12542	1.73384	-0.638595	0.00249634	Down	unnamed protein product
Zm00001eb131840	1.70527	0.969333	0.798611	0.00247881	Up	glutaredoxin-C1
Zm00001eb191140	0.702063	1.3123	-0.864045	0.00247123	Down	A0A804NW96_MAIZE
Zm00001eb312700	0.367675	0.174245	1.03148	0.00245934	Up	A0A804Q8X0_MAIZE
Zm00001eb362210	0.319826	0.666883	-0.959183	0.00241433	Down	-
Zm00001eb247490	1.99493	1.23864	0.735435	0.00234808	Up	PF03552:Cellulose_synt|Cellulose synthase; PF14569:zf-UDP|Zinc-binding RING-finger; PF13632:Glyco_trans_2_3|Glycosyl transferase family group 2
Zm00001eb351720	2.25782	3.73838	-0.658573	0.00231801	Down	unknown
Zm00001eb033290	1.50339	0.971802	0.629895	0.00231746	Up	MINDY deubiquitinase domain-containing protein
Zm00001eb195620	0.476149	0.784204	-0.716526	0.00229527	Down	pentatricopeptide repeat-containing protein At1g28690, mitochondrial-like
Zm00001eb314000	0.55992	0.311505	0.893151	0.00225928	Up	uncharacterized protein LOC100276086
Zm00001eb381510	1.95356	3.60353	-0.856744	0.00225	Down	Disease resistance RPP13-like protein 4
Zm00001eb289360	0.248726	0.466961	-0.826113	0.00225	Down	-
Zm00001eb077700	0.600188	0.259091	1.3065	0.00224334	Up	A0A804MDM7_MAIZE
Zm00001eb157180	0.135569	0.418663	-1.46689	0.00222877	Down	Ethylene-responsive protein
Zm00001eb245980	0.648738	1.3519	-1.115	0.00221062	Down	Monodehydroascorbate reductase 1, peroxisomal-like
Zm00001eb353800	0.723122	1.45462	-1.06513	0.00221062	Down	putative galacturonosyltransferase 7
Zm00001eb376580	0.490518	1.13564	-1.05623	0.00219872	Down	Formin-like protein 18
Zm00001eb432270	0.515192	0.225251	1.1376	0.00219872	Up	A0A804RQC6_MAIZE
Zm00001eb206560	0.57492	0.358522	0.718096	0.00219673	Up	protein CYPRO4
Zm00001eb040020	0.907554	1.57436	-0.767533	0.00217251	Down	A0A804LVN4_MAIZE
Zm00001eb143410	0.704688	1.20998	-0.741305	0.00217251	Down	Wiscott-Aldrich syndrome, C-terminal
Zm00001eb226890	1.43141	0.729223	0.805953	0.00216923	Up	hypothetical protein ZEAMMB73_Zm00001d014567
Zm00001eb284020	1.21286	2.04288	-0.67551	0.00216041	Down	PF08392:FAE1_CUT1_RppA|FAE1/Type III polyketide synthase-like protein; PF08541:ACP_syn_III_C|3-Oxoacyl-[acyl-carrier-protein (ACP)] synthase III C terminal; PF02797:Chal_sti_synt_C|Chalcone and stilbene synthases, C-terminal domain
Zm00001eb358690	0.188277	0.392563	-1.01971	0.00207607	Down	translation initiation factor IF-2-like
Zm00001eb235640	0.645205	1.17494	-0.844806	0.00206969	Down	Ethylene-responsive transcription factor WIN1
Zm00001eb289580	1.02971	0.702915	0.644409	0.00203815	Up	PF03181:BURP|BURP domain
Zm00001eb252920	1.13384	1.90312	-0.738984	0.00203058	Down	protein binding protein
Zm00001eb243640	0.467876	0.275322	0.817647	0.0020122	Up	UDP-glucuronate:xylan alpha-glucuronosyltransferase 1
Zm00001eb232440	0.582177	0.370809	0.649763	0.0019763	Up	A0A804PFF3_MAIZE
Zm00001eb363420	0.379795	0.657293	-0.76462	0.00196679	Down	probable leucine-rich repeat receptor-like protein kinase
Zm00001eb398890	0.283536	0.600129	-1.01408	0.00194524	Down	RAB, member of RAS oncogene family-like 3
Zm00001eb283650	0.412396	0.211654	1.02193	0.00194524	Up	putative cytochrome P450 superfamily protein
Zm00001eb402580	0.398077	0.1388	1.49722	0.00192094	Up	NAC domain-containing protein 22
Zm00001eb345980	0.791652	1.45706	-0.720671	0.00189283	Down	PF01553:Acyltransferase|Acyltransferase
Zm00001eb394850	0.204744	0.755711	-1.7525	0.00188378	Down	40S ribosomal protein S21
Zm00001eb370890	0.200596	0.45609	-1.05624	0.00186881	Down	alpha/beta-Hydrolases superfamily protein
Zm00001eb130130	0.361496	0.578882	-0.626181	0.00186633	Down	uncharacterized protein LOC100278236
Zm00001eb288800	0.260361	0.512258	-0.859905	0.00185729	Down	PF07731:Cu-oxidase_2|Multicopper oxidase; PF07732:Cu-oxidase_3|Multicopper oxidase; PF00394:Cu-oxidase|Multicopper oxidase
Zm00001eb195470	2.47362	1.39655	0.932059	0.00185729	Up	A0A804NYB8_MAIZE
Zm00001eb314050	0.559297	0.890629	-0.682424	0.00185529	Down	-
Zm00001eb061840	0.121595	0.319574	-1.2421	0.00185043	Down	uncharacterized protein LOC109940961
Zm00001eb186890	0.292645	0.755354	-1.19855	0.00185043	Down	protein trichome birefringence-like 34
Zm00001eb209090	0.99598	0.64357	0.65208	0.00184374	Up	hypothetical protein ZEAMMB73_Zm00001d053991
Zm00001eb360360	0.185726	0.37165	-1.06629	0.001838	Down	Aspartic proteinase nepenthesin-2
Zm00001eb193320	0.271128	0.644731	-1.14857	0.00183161	Down	PF00067:p450|Cytochrome P450
Zm00001eb042510	0.298041	0.684664	-1.14856	0.00183161	Down	H
Zm00001eb001830	0.257904	0.492554	-0.884164	0.00180559	Down	glycoside hydrolase, family 28
Zm00001eb003330	0.243658	0.0915775	1.28013	0.001777	Up	vegetative storage protein
Zm00001eb375070	1.74035	3.84124	-1.20255	0.00177356	Down	A0A804QZN8_MAIZE
Zm00001eb355940	1.39927	2.91705	-1.03539	0.00177356	Down	DOG1 domain-containing protein
Zm00001eb417510	0.81384	0.370301	1.0845	0.00177356	Up	14-dihydroxy-2-naphthoyl-CoA thioesterase 1
Zm00001eb361980	0.192766	0.349471	-0.862329	0.00172856	Down	protein STICHEL-like 4
Zm00001eb112960	1.76038	1.02096	0.926651	0.00172856	Up	A0A804MUR9_MAIZE
Zm00001eb316810	0.427193	0.825221	-0.864122	0.00172853	Down	PF00201:UDPGT|UDP-glucoronosyl and UDP-glucosyl transferase
Zm00001eb069000	0.654817	0.350107	1.00989	0.00172679	Up	Shikimate kinase 1 chloroplastic
Zm00001eb363800	0.601654	0.304181	0.959628	0.00172679	Up	tRNA
Zm00001eb025720	0.460827	0.221508	0.892283	0.00172679	Up	cysteine-rich receptor-like protein kinase 10
Zm00001eb093870	0.190181	0.396459	-1.08936	0.00170068	Down	PF00004:AAA|ATPase family associated with various cellular activities (AAA); PF17862:AAA_lid_3|AAA+ lid domain
Zm00001eb256460	0.478809	1.0644	-1.01106	0.00170068	Down	Adenine nucleotide alpha hydrolase-like superfamily protein
Zm00001eb026720	2.22647	3.55478	-0.648162	0.00168177	Down	Amino acid transporter AVT1C
Zm00001eb383470	1.72292	2.85575	-0.706873	0.00167987	Down	RING-H2 finger protein ATL39
Zm00001eb261160	2.95197	1.82536	0.687354	0.00167987	Up	Replication protein A OB domain-containing protein
Zm00001eb001740	4.95721	3.21699	0.738508	0.00167087	Up	A0A804LCN7_MAIZE
Zm00001eb401320	1.48674	2.37515	-0.634777	0.00166082	Down	A0A804RAA2_MAIZE
Zm00001eb107440	0.815029	0.482644	0.767531	0.00165276	Up	zinc finger protein ZAT2
Zm00001eb260930	0.233963	0.496619	-1.09009	0.00161784	Down	kinesin-like protein KIN-1
Zm00001eb295780	0.865237	1.96073	-1.01416	0.00161784	Down	hypothetical protein ZEAMMB73_Zm00001d030645
Zm00001eb400680	0.248297	0.492643	-1.00464	0.00161457	Down	D-type cyclin
Zm00001eb380810	0.55282	1.05875	-0.945343	0.00161457	Down	embryogeneis transmembrane protein
Zm00001eb295810	0.651078	1.1767	-0.7929	0.00160966	Down	NAC87 NAC type transcription factor
Zm00001eb203390	0.812884	1.42573	-0.783532	0.00160966	Down	NADPH:adrenodoxin oxidoreductase, mitochondrial-like
Zm00001eb290940	0.635366	0.373726	0.861854	0.00157654	Up	PF02469:Fasciclin|Fasciclin domain
Zm00001eb333860	0.787223	1.1882	-0.837362	0.00156071	Down	RING/FYVE/PHD zinc finger superfamily protein
Zm00001eb333370	1.25784	0.638676	0.707299	0.00155903	Up	uncharacterized protein LOC100191491
Zm00001eb024290	0.146801	0.364025	-1.26997	0.00155527	Down	serine/threonine-protein kinase BSK2
Zm00001eb164080	0.2505	0.101307	1.33937	0.00155527	Up	Protein SMAX1-LIKE 3
Zm00001eb037290	0.452971	0.184659	1.25383	0.00155527	Up	-
Zm00001eb192020	0.348853	0.582227	-0.722821	0.00154612	Down	PF00155:Aminotran_1_2|Aminotransferase class I and II
Zm00001eb232420	0.546059	0.346431	0.766232	0.00154612	Up	probable LRR receptor-like serine/threonine-protein kinase
Zm00001eb075810	0.349425	0.691306	-1.06738	0.00152892	Down	beta-expansin 3
Zm00001eb307340	0.853774	1.81376	-0.974565	0.00152892	Down	PF00218:IGPS|Indole-3-glycerol phosphate synthase
Zm00001eb371630	0.918824	0.608539	0.717226	0.00151018	Up	endoglucanase 16-like
Zm00001eb296010	1.18462	0.755849	0.652115	0.00151018	Up	PF00010:HLH|Helix-loop-helix DNA-binding domain; PF14215:bHLH-MYC_N|bHLH-MYC and R2R3-MYB transcription factors N-terminal; PF22754:bHLH-TF_ACT-like_plant|Plant bHLH transcription factor, ACT-like domain
Zm00001eb205230	0.185018	0.357356	-1.05003	0.00150353	Down	U-box domain-containing protein 34
Zm00001eb020900	0.582069	0.231941	1.25815	0.00150345	Up	ZCF37
Zm00001eb313290	0.681037	0.408898	0.72777	0.0014808	Up	probable folate-biopterin transporter 6
Zm00001eb222170	0.644491	1.09578	-0.730116	0.00145097	Down	PF07983:X8|X8 domain
Zm00001eb271280	0.993211	0.643105	0.687615	0.00145097	Up	-
Zm00001eb402780	0.995934	0.596932	0.681843	0.00145097	Up	uncharacterized protein LOC100277867
Zm00001eb394380	0.431286	0.82179	-0.920269	0.00144395	Down	Rhomboid-like protein 19
Zm00001eb401630	0.148239	0.0813159	0.87659	0.00144395	Up	PF10250:O-FucT|GDP-fucose protein O-fucosyltransferase
Zm00001eb397080	0.199435	0.396333	-0.982083	0.00143693	Down	PF00170:bZIP_1|bZIP transcription factor; PF07716:bZIP_2|Basic region leucine zipper; PF03131:bZIP_Maf|bZIP Maf transcription factor
Zm00001eb420940	0.172009	0.337881	-0.982026	0.00143693	Down	myosin heavy chain-related
Zm00001eb072730	0.270047	0.548029	-0.991659	0.00141522	Down	RRM domain-containing protein
Zm00001eb332960	1.17482	0.706215	0.720417	0.00140926	Up	titan9
Zm00001eb262620	0.330903	0.849686	-1.43783	0.00140885	Down	momilactone A synthase
Zm00001eb147800	0.752833	1.27072	-0.676049	0.00139248	Down	transmembrane protein 256 homolog
Zm00001eb345140	1.37476	2.16553	-0.607097	0.00133777	Down	A0A804QNP0_MAIZE
Zm00001eb372390	0.613676	0.981926	-0.707479	0.00133281	Down	PF00290:Trp_syntA|Tryptophan synthase alpha chain; PF00977:His_biosynth|Histidine biosynthesis protein
Zm00001eb187450	0.719769	0.408725	0.877206	0.00132276	Up	PF00560:LRR_1|Leucine Rich Repeat; PF13855:LRR_8|Leucine rich repeat; PF00069:Pkinase|Protein kinase domain; PF07714:PK_Tyr_Ser-Thr|Protein tyrosine and serine/threonine kinase; PF12799:LRR_4|Leucine Rich repeats (2 copies); PF08263:LRRNT_2|Leucine rich repeat N-terminal domain
Zm00001eb325740	1.10419	0.648308	0.757264	0.00131536	Up	C3H1-type domain-containing protein
Zm00001eb010910	0.366477	0.165508	1.27931	0.00131518	Up	serine/threonine-protein kinase WAG1
Zm00001eb384180	7.17655	4.08731	0.739608	0.00130764	Up	A0A804R485_MAIZE
Zm00001eb265290	0.36065	0.588204	-0.664506	0.00127271	Down	PF07714:PK_Tyr_Ser-Thr|Protein tyrosine and serine/threonine kinase; PF00069:Pkinase|Protein kinase domain
Zm00001eb155140	0.28476	0.586713	-0.978473	0.00127238	Down	PF03352:Adenine_glyco|Methyladenine glycosylase
Zm00001eb068880	0.100127	0.218527	-1.03779	0.00122968	Down	ABC transporter B family member 19
Zm00001eb033280	2.10968	1.35695	0.670148	0.00121869	Up	uncharacterized protein LOC103634999
Zm00001eb134910	0.951742	0.62082	0.65214	0.00121869	Up	cyclin-A3-2-like
Zm00001eb209790	0.0821443	0.241468	-1.43801	0.00120085	Down	senescence-induced receptor-like serine/threonine-protein kinase
Zm00001eb097830	0.508755	0.887904	-0.703746	0.00118851	Down	histone-lysine N-methyltransferase, H3 lysine-36 and H4 lysine-20specific
Zm00001eb400260	4.11263	6.5192	-0.693467	0.00115563	Down	A0A804RCA2_MAIZE
Zm00001eb407180	0.433042	0.717037	-0.782558	0.00114826	Down	Exocyst subunit Exo70 family protein
Zm00001eb364230	0.346542	0.599553	-0.734396	0.00114002	Down	DNAJ heat shock N-terminal domain-containing protein
Zm00001eb169510	0.8082	1.32888	-0.627421	0.00112931	Down	PF13768:VWA_3|von Willebrand factor type A domain; PF13519:VWA_2|von Willebrand factor type A domain; PF00092:VWA|von Willebrand factor type A domain
Zm00001eb303750	0.749703	1.389	-0.838256	0.00110611	Down	PF11816:DUF3337|Domain of unknown function (DUF3337)
Zm00001eb255940	0.676115	1.10535	-0.77985	0.00110578	Down	photosystem II D2 protein
Zm00001eb161290	0.177572	0.417181	-1.11846	0.00110046	Down	Aspartyl protease family protein 2
Zm00001eb148510	2.38062	1.06529	1.2351	0.00110046	Up	Calcium uptake protein, mitochondrial
Zm00001eb331270	0.735495	1.4518	-0.869823	0.00109716	Down	pyrophosphate--fructose 6-phosphate 1-phosphotransferase subunit alpha
Zm00001eb156520	0.884616	0.467623	0.843154	0.00109716	Up	transcription factor MYB4
Zm00001eb101350	0.262521	0.796498	-1.46037	0.00109331	Down	basic leucine zipper 43
Zm00001eb231910	0.150414	0.463076	-1.41786	0.00109331	Down	A0A804PES4_MAIZE
Zm00001eb327700	0.839343	1.32902	-0.711157	0.00109062	Down	translation initiation factor IF-2
Zm00001eb138420	0.293438	0.172785	0.770167	0.00108016	Up	putative disease resistance RPP13-like protein 1
Zm00001eb425950	1.47629	0.702337	1.18497	0.00106075	Up	A0A804RK88_MAIZE
Zm00001eb408740	0.758536	0.37691	1.04512	0.00105933	Up	unknown
Zm00001eb283470	0.359728	0.690333	-1.01478	0.00104374	Down	leucine-rich repeat extensin-like protein 4
Zm00001eb178980	1.22769	2.30152	-0.941615	0.00104374	Down	PF02365:NAM|No apical meristem (NAM) protein
Zm00001eb155320	0.541046	0.248835	1.06534	0.00102449	Up	IAA-amino acid hydrolase ILR1-like 4
Zm00001eb012160	0.149661	0.387309	-1.40065	0.00102114	Down	-
Zm00001eb369870	0.185521	0.521502	-1.36467	0.00102114	Down	WEB family protein At3g51220 isoform X2
Zm00001eb419310	0.146476	0.433002	-1.32759	0.00102114	Down	Disease resistance protein RPM1
Zm00001eb285240	0.286056	0.820263	-1.32754	0.00102114	Down	hypothetical protein ZEAMMB73_Zm00001d027240
Zm00001eb405960	0.0528062	0.132629	-1.27916	0.00102114	Down	putative disease resistance protein RGA4
Zm00001eb295790	1.50659	2.80743	-0.800624	0.00100854	Down	A0A804Q4Y8_MAIZE
Zm00001eb262890	0.940687	1.67793	-0.884949	0.00100834	Down	A0A804PQI6_MAIZE
Zm00001eb131140	1.29788	2.058	-0.605159	0.00100072	Down	alpha-L-fucosidase 2
Zm00001eb116720	0.368916	0.648642	-0.892985	0.000994555	Down	F-box protein At5g07610-like
Zm00001eb191150	2.24276	4.83344	-0.998699	0.000981213	Down	hypothetical protein BDA96_04G373400
Zm00001eb263090	7.15612	4.17597	0.800714	0.000980836	Up	A0A804PRF1_MAIZE
Zm00001eb180590	0.404701	0.796343	-0.906529	0.000969824	Down	QWRF motif-containing protein 2
Zm00001eb415800	0.236059	0.740815	-1.56197	0.000944426	Down	L-ascorbate oxidase precursor
Zm00001eb363740	0.120743	0.332872	-1.61892	0.0009407	Down	RING finger protein
Zm00001eb156810	2.23085	0.826714	1.5343	0.0009407	Up	Duplicated homeodomain-like superfamily protein
Zm00001eb087930	0.347784	0.174983	1.02828	0.000933202	Up	pumilio homolog 3
Zm00001eb221090	0.925534	0.501343	0.952984	0.000932804	Up	tonoplast intrinsic protein 3
Zm00001eb329770	0.473576	0.274955	0.86201	0.000925122	Up	pentatricopeptide repeat-containing protein At2g34400
Zm00001eb266110	0.37971	0.981389	-1.30696	0.000920751	Down	Protein kinase domain-containing protein
Zm00001eb160650	0.439991	0.1914	1.19613	0.000907849	Up	DUF4220 domain-containing protein
Zm00001eb251820	0.100746	0.273917	-1.26179	0.000903531	Down	growth-regulating factor 1-like
Zm00001eb267210	1.24238	0.752703	0.82825	0.000890107	Up	WAT1-related protein At5g64700
Zm00001eb256100	0.679138	0.36027	1.00762	0.000870092	Up	PF03083:MtN3_slv|Sugar efflux transporter for intercellular exchange
Zm00001eb282130	1.05414	1.79461	-0.722958	0.000845123	Down	erg28 like protein
Zm00001eb072700	0.713043	1.27623	-0.84391	0.000842897	Down	PF00891:Methyltransf_2|O-methyltransferase domain; PF08100:Dimerisation|Dimerisation domain
Zm00001eb034460	0.514395	1.09187	-0.890452	0.000830026	Down	Protein kinase domain-containing protein
Zm00001eb361190	5.04856	3.31659	0.605996	0.000818933	Up	hypothetical protein
Zm00001eb146930	2.22229	1.33442	0.782355	0.000818656	Up	ZEAMMB73_Zm00001d042751
Zm00001eb334780	1.01625	0.638097	0.778678	0.000818656	Up	Glycosyltransferase family 61 protein
Zm00001eb272430	0.243579	0.491228	-1.09094	0.000817495	Down	hypothetical protein
Zm00001eb069680	0.190788	0.393005	-1.06846	0.000817495	Down	S-locus-specific glycoprotein S13-like
Zm00001eb369920	0.514007	1.0369	-0.959243	0.000817495	Down	Mitochondrial uncoupling protein 1
Zm00001eb438360	0.0897617	0.245009	-1.49144	0.000806502	Down	ribulose bisphosphate carboxylase large chain-like
Zm00001eb118710	0.395612	1.08298	-1.32753	0.000806502	Down	uncharacterized protein LOC100502041
Zm00001eb266810	0.54518	0.272928	1.11246	0.000777446	Up	Putative pentatricopeptide repeat-containing protein
Zm00001eb293250	0.737992	0.429843	0.838521	0.000771035	Up	heat stress transcription factor A-4d
Zm00001eb273420	1.13118	2.18435	-0.756265	0.000765742	Down	EG45-like domain containing protein
Zm00001eb202220	0.145904	0.369371	-1.38882	0.000761078	Down	serine/threonine-protein kinase WNK4
Zm00001eb175060	1.98061	3.19928	-0.657113	0.000753812	Down	GRIP and coiled-coil domain-containing protein 1
Zm00001eb315620	1.36328	0.868093	0.661898	0.000750235	Up	PF00560:LRR_1|Leucine Rich Repeat; PF13855:LRR_8|Leucine rich repeat; PF12799:LRR_4|Leucine Rich repeats (2 copies); PF00069:Pkinase|Protein kinase domain; PF07714:PK_Tyr_Ser-Thr|Protein tyrosine and serine/threonine kinase; PF08263:LRRNT_2|Leucine rich repeat N-terminal domain
Zm00001eb313060	0.168486	0.39175	-1.16691	0.00073805	Down	zinc finger protein 385B-like
Zm00001eb413270	0.0793765	0.219849	-1.33809	0.000734353	Down	PF00560:LRR_1|Leucine Rich Repeat; PF13855:LRR_8|Leucine rich repeat; PF12799:LRR_4|Leucine Rich repeats (2 copies)
Zm00001eb271810	0.0978812	0.246643	-1.26172	0.000734353	Down	isopentenyl transferase
Zm00001eb186970	0.157044	0.309169	-1.0362	0.000725573	Down	mechanosensitive ion channel protein 6
Zm00001eb408420	1.90085	0.595375	1.69304	0.000720691	Up	inositol-3-phosphate synthase
Zm00001eb075440	1.61255	2.78071	-0.749317	0.000712578	Down	proline-rich family protein precursor
Zm00001eb120980	0.704778	1.32246	-0.844007	0.000704748	Down	harpin-induced protein
Zm00001eb150970	0.400148	0.699014	-0.80417	0.000702673	Down	PF00248:Aldo_ket_red|Aldo/keto reductase family
Zm00001eb386370	0.847817	0.492731	0.800705	0.000702673	Up	transcription factor MYB3R-2
Zm00001eb281190	0.607549	1.19119	-0.844557	0.000693523	Down	aspartyl protease family protein At5g10770
Zm00001eb202050	0.21344	0.57593	-1.52675	0.000689425	Down	PF22669:Exo_endo_phos2|Endonuclease/Exonuclease/phosphatase family 2
Zm00001eb146010	0.126334	0.350034	-1.2793	0.000689425	Down	PF04434:SWIM|SWIM zinc finger
Zm00001eb314340	1.09244	1.7406	-0.710059	0.000668697	Down	zinc finger protein 8
Zm00001eb024680	0.091835	0.208506	-1.17489	0.000647675	Down	OCL4 protein
Zm00001eb229800	0.716982	0.391711	0.788533	0.000647501	Up	glycerol-3-phosphate acyltransferase 8
Zm00001eb195750	3.89845	2.28271	0.86698	0.000646733	Up	formin-like protein 1
Zm00001eb239140	0.201097	0.508399	-1.23006	0.000644579	Down	PF00295:Glyco_hydro_28|Glycosyl hydrolases family 28; PF12708:Pectate_lyase_3|Pectate lyase superfamily protein
Zm00001eb000900	0.700464	0.31085	1.24546	0.000644579	Up	Protein IQ-DOMAIN 14
Zm00001eb042030	2.83289	1.87909	0.640685	0.000641147	Up	cytochrome b5-like
Zm00001eb126390	0.256856	0.651363	-1.18156	0.000640663	Down	PF00560:LRR_1|Leucine Rich Repeat
Zm00001eb213180	0.519719	0.934929	-0.771974	0.000639841	Down	X8 domain-containing protein
Zm00001eb077580	1.14049	0.786673	0.671219	0.000630309	Up	PF04667:Endosulfine|cAMP-regulated phosphoprotein/endosulfine conserved region
Zm00001eb148910	0.541456	0.886524	-0.694	0.000630307	Down	PF00091:Tubulin|Tubulin/FtsZ family, GTPase domain; PF03953:Tubulin_C|Tubulin C-terminal domain
Zm00001eb282260	1.57376	2.70381	-0.672007	0.000630307	Down	RING-H2 finger protein ATL3F
Zm00001eb129430	7.81339	5.3606	0.606901	0.000626907	Up	PF17808:fn3_PAP|Fn3-like domain from Purple Acid Phosphatase; PF16656:Pur_ac_phosph_N|Purple acid Phosphatase, N-terminal domain; PF00149:Metallophos|Calcineurin-like phosphoesterase; PF14008:Metallophos_C|Iron/zinc purple acid phosphatase-like protein C
Zm00001eb265230	0.41086	1.10171	-1.51506	0.000624264	Down	Endoglucanase 1
Zm00001eb291080	2.62959	4.17834	-0.657217	0.000621894	Down	PF01344:Kelch_1|Kelch motif; PF13964:Kelch_6|Kelch motif; PF07646:Kelch_2|Kelch motif; PF13418:Kelch_4|Galactose oxidase, central domain; PF13415:Kelch_3|Galactose oxidase, central domain
Zm00001eb051360	0.118393	0.318711	-1.37096	0.000621429	Down	B3 domain-containing protein Os03g0619800
Zm00001eb175270	0.187707	0.491429	-1.35812	0.000621429	Down	lipid transfer protein
Zm00001eb139250	0.0367961	0.0916022	-1.35804	0.000621429	Down	uncharacterized protein LOC118473559
Zm00001eb227000	1.79405	1.09231	0.72569	0.000618908	Up	A0A804PCJ9_MAIZE
Zm00001eb139780	0.416092	0.885028	-0.954051	0.00061276	Down	PF00560:LRR_1|Leucine Rich Repeat; PF13855:LRR_8|Leucine rich repeat; PF12799:LRR_4|Leucine Rich repeats (2 copies)
Zm00001eb266890	0.543367	0.368146	0.696785	0.000602162	Up	PF00198:2-oxoacid_dh|2-oxoacid dehydrogenases acyltransferase (catalytic domain); PF00364:Biotin_lipoyl|Biotin-requiring enzyme; PF02817:E3_binding|e3 binding domain
Zm00001eb279190	0.624332	1.12472	-0.85459	0.00058936	Down	gibberellin receptor GID1L2
Zm00001eb230840	0.279135	0.604103	-1.01499	0.000576767	Down	RNA-binding KH domain-containing protein PEPPER
Zm00001eb104100	1.45149	0.75716	0.970559	0.000576767	Up	SAUR36 - auxin-responsive SAUR family member
Zm00001eb283300	0.510171	0.259901	0.89397	0.000563319	Up	PF05512:AWPM-19|AWPM-19-like family
Zm00001eb382830	3.28529	4.77576	-0.636545	0.000563242	Down	-
Zm00001eb099170	5.27371	3.40765	0.666795	0.000546649	Up	CENP-V/GFA domain-containing protein
Zm00001eb179790	0.599895	0.305743	1.01716	0.00054017	Up	CBL-interacting protein kinase 6
Zm00001eb112470	0.747026	1.37738	-0.741104	0.000537411	Down	OBG-type G domain-containing protein
Zm00001eb216450	1.63498	0.986301	0.845703	0.00052939	Up	Homologous-pairing protein 2 homolog
Zm00001eb187380	1.24458	0.566687	1.14246	0.000529181	Up	heavy metal-associated isoprenylated plant protein 45
Zm00001eb049730	1.06568	0.697832	0.649714	0.000519932	Up	factor of DNA methylation 1
Zm00001eb161720	1.42239	2.53004	-0.777729	0.000518939	Down	DUF679 domain membrane protein 7
Zm00001eb309220	0.65693	1.37836	-1.16033	0.000514072	Down	kinesin-like protein KIN-14C isoform X2
Zm00001eb173640	0.239438	0.52564	-1.02241	0.000514072	Down	uncharacterized protein LOC100275155
Zm00001eb262550	0.416836	0.852148	-0.994927	0.000510918	Down	EGF-like domain-containing protein
Zm00001eb336660	0.0446711	0.194953	-1.98937	0.000510089	Down	NEP-interacting protein 1
Zm00001eb038640	0.453651	0.765809	-0.7404	0.000506499	Down	PF03094:Mlo|Mlo family
Zm00001eb255170	0.611692	0.293865	1.11941	0.000495249	Up	probable trehalose-phosphate phosphatase 4
Zm00001eb256520	1.00367	1.52767	-0.636586	0.000485267	Down	Transcription factor ILI4
Zm00001eb435390	1.1739	1.75178	-0.619857	0.000479392	Down	ribulose bisphosphate carboxylase large chain
Zm00001eb284670	1.03644	2.1836	-1.05032	0.00047376	Down	Sialyltransferase-like protein 2
Zm00001eb179710	0.3117	0.599847	-1.02484	0.000470281	Down	PF13920:zf-C3HC4_3|Zinc finger, C3HC4 type (RING finger)
Zm00001eb127420	0.963425	1.48793	-0.669256	0.000467603	Down	PF07816:DUF1645|Protein of unknown function (DUF1645)
Zm00001eb316580	1.32616	0.856066	0.677656	0.000467516	Up	PF13561:adh_short_C2|Enoyl-(Acyl carrier protein) reductase; PF00106:adh_short|short chain dehydrogenase; PF08659:KR|KR domain; PF01370:Epimerase|NAD dependent epimerase/dehydratase family
Zm00001eb292850	0.137948	0.37012	-1.47044	0.000462797	Down	O-methyltransferase ZRP4
Zm00001eb318700	1.29338	0.500519	1.52743	0.000462797	Up	lysine histidine transporter 2-like
Zm00001eb083380	1.58353	2.61367	-0.701291	0.000458907	Down	histone H3.2
Zm00001eb369000	0.942403	1.74186	-0.89112	0.00045351	Down	protein LURP-one-related 8
Zm00001eb214980	0.372064	0.897095	-1.20279	0.00045328	Down	PF01554:MatE|MatE
Zm00001eb108590	0.62724	0.265625	1.24792	0.00045328	Up	Agenet domain-containing protein
Zm00001eb224810	0.811939	1.86702	-1.24537	0.000451309	Down	CBL-interacting protein kinase 14
Zm00001eb125900	0.193666	0.421455	-1.24019	0.000451309	Down	pectin acetylesterase 5
Zm00001eb428030	0.541224	1.0438	-0.986761	0.000451086	Down	Expansin-A13
Zm00001eb400670	0.191075	0.390852	-0.91613	0.000451086	Down	formin-like protein 8
Zm00001eb020090	0.272008	0.623216	-1.21237	0.000442202	Down	PF00004:AAA|ATPase family associated with various cellular activities (AAA); PF05496:RuvB_N|Holliday junction DNA helicase RuvB P-loop domain
Zm00001eb316510	0.485573	0.24415	1.11171	0.000442202	Up	phospholipase A2, group IVB
Zm00001eb410980	1.40133	2.24023	-0.683028	0.000439752	Down	CASP-like protein 8
Zm00001eb322560	0.631901	1.02623	-0.735029	0.000434491	Down	ankyrin repeat domain-containing protein 13C
Zm00001eb311280	1.47647	0.980506	0.629484	0.000430865	Up	Major facilitator superfamily protein
Zm00001eb379280	0.195347	0.427784	-1.20512	0.000429199	Down	Keratin-associated protein 5-4
Zm00001eb399470	1.44686	3.27627	-1.11383	0.000429199	Down	uncharacterized protein LOC100281575
Zm00001eb074830	0.784638	1.31371	-0.731549	0.000426771	Down	PF02519:Auxin_inducible|Auxin responsive protein
Zm00001eb134610	1.12609	1.86574	-0.657934	0.000415175	Down	RING-H2 finger protein ATL70
Zm00001eb110550	0.116262	0.343438	-1.41836	0.000411837	Down	A0A804MTK5_MAIZE
Zm00001eb062860	0.263593	0.0823447	1.56506	0.000411837	Up	L-type lectin-domain containing receptor kinase SIT2
Zm00001eb197320	0.229901	0.452562	-1.00271	0.000401311	Down	cationic amino acid transporter 6, chloroplastic
Zm00001eb432150	1.85223	2.89461	-0.711325	0.000398496	Down	PF22629:AHAS-like_ACT|AHAS-like ACT domain; PF10369:ALS_ss_C|Small subunit of acetolactate synthase; PF13710:ACT_5|ACT domain; PF01842:ACT|ACT domain; PF13291:ACT_4|ACT domain
Zm00001eb288720	0.483419	0.872705	-0.821155	0.00039667	Down	protein OCTOPUS
Zm00001eb110980	0.697657	1.22045	-0.747638	0.00039667	Down	PF00931:NB-ARC|NB-ARC domain; PF18052:Rx_N|Rx N-terminal domain; PF13401:AAA_22|AAA domain; PF13191:AAA_16|AAA ATPase domain
Zm00001eb052670	0.759501	0.266335	1.52468	0.000396618	Up	PF00069:Pkinase|Protein kinase domain; PF07714:PK_Tyr_Ser-Thr|Protein tyrosine and serine/threonine kinase; PF01453:B_lectin|D-mannose binding lectin; PF03109:ABC1|ABC1 atypical kinase-like domain; PF00024:PAN_1|PAN domain
Zm00001eb105500	2.10137	3.46118	-0.767654	0.000396028	Down	A0A804MR55_MAIZE
Zm00001eb428000	0.486753	0.227732	1.11327	0.000395241	Up	P-loop containing nucleoside triphosphate hydrolase superfamily protein
Zm00001eb020290	1.06732	2.17863	-0.960114	0.000392714	Down	transcription factor SCREAM2
Zm00001eb248620	0.206895	0.344476	-0.781364	0.000391585	Down	PF00722:Glyco_hydro_16|Glycosyl hydrolases family 16; PF06955:XET_C|Xyloglucan endo-transglycosylase (XET) C-terminus
Zm00001eb365060	1.42323	0.897414	0.789414	0.000391585	Up	pro-resilin
Zm00001eb061750	0.0887255	0.32154	-1.7837	0.000389972	Down	Eukaryotic translation initiation factor 3 subunit E
Zm00001eb318580	0.225495	0.524342	-1.28297	0.000381046	Down	UDP-glycosyltransferase 74B1
Zm00001eb058490	0.0708783	0.185721	-1.25688	0.000381046	Down	serine/threonine-protein kinase 12
Zm00001eb363920	0.361438	0.882082	-1.16478	0.000377673	Down	PF00067:p450|Cytochrome P450
Zm00001eb333870	2.04774	3.65838	-1.0562	0.000375808	Down	50S ribosomal protein L14
Zm00001eb159100	0.142515	0.380055	-1.3071	0.000374335	Down	PF14368:LTP_2|Probable lipid transfer
Zm00001eb033630	0.753937	0.319425	1.34318	0.000374335	Up	PF00010:HLH|Helix-loop-helix DNA-binding domain
Zm00001eb216280	1.26667	0.802718	0.609596	0.000374029	Up	A0A804P8M9_MAIZE
Zm00001eb183900	1.35103	2.94173	-1.1604	0.000369585	Down	A0A804NSZ5_MAIZE
Zm00001eb026360	0.358907	0.170344	1.14031	0.000358426	Up	Fucosyltransferase
Zm00001eb324490	1.66331	2.62332	-0.63121	0.000358157	Down	PF09811:Yae1_N|Essential protein Yae1, N terminal
Zm00001eb093560	0.0944653	0.280212	-1.49162	0.000357433	Down	PF00240:ubiquitin|Ubiquitin family; PF01599:Ribosomal_S27|Ribosomal protein S27a; PF11976:Rad60-SLD|Ubiquitin-2 like Rad60 SUMO-like
Zm00001eb429580	7.30563	4.49233	0.648796	0.000339643	Up	unknown
Zm00001eb368660	0.845849	1.88918	-0.974819	0.000329834	Down	HMA domain-containing protein
Zm00001eb058150	0.260398	0.51087	-0.996858	0.000328025	Down	PF03479:PCC|Plants and Prokaryotes Conserved (PCC) domain
Zm00001eb309990	0.0528937	0.303942	-2.2773	0.000325966	Down	A0A1D6I270_MAIZE
Zm00001eb195840	0.122163	0.285599	-1.16466	0.000320089	Down	pentatricopeptide repeat-containing protein At4g14820
Zm00001eb217610	0.629609	0.293402	1.20935	0.000320089	Up	PF00514:Arm|Armadillo/beta-catenin-like repeat
Zm00001eb053240	3.66144	1.61752	1.17504	0.000320089	Up	A0A804M204_MAIZE
Zm00001eb291370	0.124363	0.285613	-1.13757	0.000316076	Down	putative disease resistance protein RGA3
Zm00001eb369460	0.255716	0.552909	-0.961701	0.000313606	Down	PF12542:CWC25|Pre-mRNA splicing factor
Zm00001eb039240	0.741171	0.357897	1.26247	0.000308948	Up	Amino acid transporter transmembrane domain-containing protein
Zm00001eb284770	2.25517	1.38772	0.776227	0.000308321	Up	PF00481:PP2C|Protein phosphatase 2C
Zm00001eb182480	0.444949	0.138519	1.72924	0.000307575	Up	uncharacterized protein LOC100281603
Zm00001eb104570	0.883486	1.4674	-0.720139	0.000306692	Down	ATPUP5
Zm00001eb217890	0.294859	0.780565	-1.33595	0.000305604	Down	putative bifunctional inhibitor/LTP/seed storage protein family
Zm00001eb280170	0.153922	0.382631	-1.27003	0.000305604	Down	pentatricopeptide repeat-containing protein At3g61520, mitochondrial
Zm00001eb328370	2.34291	1.64579	0.64772	0.000302172	Up	Exosome complex component RRP41-like
Zm00001eb363460	0.168085	0.689022	-1.74561	0.000295351	Down	ABC transporter G family member 11 isoform X1
Zm00001eb330330	3.966	2.03888	0.943373	0.000293908	Up	FIP1
Zm00001eb193700	1.74892	2.83968	-0.651178	0.000289306	Down	Cell number regulator 1
Zm00001eb053780	0.365933	0.982476	-1.35822	0.000289278	Down	lipid transfer protein
Zm00001eb175550	0.445675	0.760673	-0.717646	0.000287823	Down	ADP-ribosylation factor GTPase-activating protein AGD3
Zm00001eb187620	2.70632	1.64425	0.640952	0.000286648	Up	RING-H2 finger protein ATL1R
Zm00001eb281370	2.13998	1.28669	0.819701	0.000281535	Up	PF00083:Sugar_tr|Sugar (and other) transporter; PF07690:MFS_1|Major Facilitator Superfamily; PF06609:TRI12|Fungal trichothecene efflux pump (TRI12)
Zm00001eb076240	1.2511	1.90987	-0.628369	0.000277218	Down	PF00733:Asn_synthase|Asparagine synthase; PF13537:GATase_7|Glutamine amidotransferase domain; PF13522:GATase_6|Glutamine amidotransferase domain; PF12481:DUF3700|Aluminium induced protein
Zm00001eb359920	1.23373	0.847914	0.651116	0.000277218	Up	Receptor protein kinase ZmPK1
Zm00001eb157260	1.45604	0.994505	0.64285	0.000274051	Up	PF02179:BAG|BAG domain
Zm00001eb358740	0.284789	0.667923	-1.21238	0.00026833	Down	PF04398:DUF538|Protein of unknown function, DUF538
Zm00001eb062390	0.156505	0.42875	-1.45158	0.00026613	Down	PF05183:RdRP|RNA dependent RNA polymerase
Zm00001eb246980	1.2593	3.85668	-1.41889	0.00026613	Down	A0A804PKA3_MAIZE
Zm00001eb121390	0.386267	0.142395	1.46272	0.00026613	Up	protein IQ-DOMAIN 14
Zm00001eb275820	0.480253	0.200685	1.24556	0.00026605	Up	transcription factor bHLH48
Zm00001eb383560	0.791264	1.5057	-0.949389	0.000262415	Down	RING-H2 finger protein ATL2L
Zm00001eb115080	0.371426	0.882734	-1.20279	0.000258691	Down	putative WRKY transcription factor 4
Zm00001eb164290	2.26576	0.872763	1.29993	0.000258691	Up	stem 28 kDa glycoprotein precursor
Zm00001eb408440	0.617633	1.20942	-1.03267	0.000254881	Down	uncharacterized protein LOC103637907
Zm00001eb154570	0.899017	0.425355	1.08094	0.00025014	Up	Protein MARD1
Zm00001eb339410	2.32632	3.82397	-0.637821	0.000247874	Down	A0A804QN11_MAIZE
Zm00001eb379770	0.795923	0.412741	0.982738	0.000247711	Up	uncharacterized protein LOC100274049
Zm00001eb329200	1.4923	2.49471	-0.606618	0.000246534	Down	hypothetical protein
Zm00001eb026100	0.206077	0.569602	-1.37615	0.000246362	Down	U-box domain-containing protein 21
Zm00001eb405660	0.799928	0.475619	0.821854	0.000245963	Up	Putative pentatricopeptide repeat-containing protein
Zm00001eb377310	2.49917	4.24102	-0.845907	0.00024422	Down	Manganese/iron superoxide dismutase C-terminal domain-containing protein
Zm00001eb108770	2.93898	1.61013	0.922648	0.00024173	Up	hypothetical protein
Zm00001eb193090	0.285378	0.616766	-1.05312	0.000240533	Down	PF03949:Malic_M|Malic enzyme, NAD binding domain; PF00390:malic|Malic enzyme, N-terminal domain
Zm00001eb134290	0.597869	0.363778	0.666075	0.000239946	Up	Leucine-rich receptor-like protein kinase family protein
Zm00001eb003580	0.259956	0.466238	-0.763516	0.000237174	Down	PF02458:Transferase|Transferase family
Zm00001eb090330	0.973604	0.539408	0.894777	0.000236492	Up	Transmembrane amino acid transporter family protein
Zm00001eb162760	0.313546	0.502076	-0.654014	0.000235492	Down	Pentatricopeptide repeat-containing protein
Zm00001eb155480	1.61797	0.633178	1.43391	0.000228586	Up	protein MODIFYING WALL LIGNIN-1
Zm00001eb343440	0.287583	0.715244	-1.29409	0.000225998	Down	mucin-19
Zm00001eb385730	0.381291	0.168157	1.26581	0.000225998	Up	-
Zm00001eb020240	0.602859	0.25173	1.21009	0.000225998	Up	uncharacterized protein LOC100502287
Zm00001eb007500	0.68933	1.1565	-0.73311	0.000225689	Down	A0A804LFF0_MAIZE
Zm00001eb181120	0.19362	0.376197	-0.828968	0.000225069	Down	DNA repair protein RAD50
Zm00001eb062870	0.826444	1.96921	-1.11447	0.000224935	Down	A0A804M6H8_MAIZE
Zm00001eb050730	0.139864	0.509765	-1.61379	0.000223485	Down	Speckle-type POZ protein
Zm00001eb325330	0.575407	0.971383	-0.903282	0.000222731	Down	PF00134:Cyclin_N|Cyclin, N-terminal domain
Zm00001eb055440	0.982706	2.14026	-1.13523	0.000221443	Down	A0A804M315_MAIZE
Zm00001eb310120	1.60564	3.09165	-0.925486	0.000218972	Down	linoleate 9S-lipoxygenase5
Zm00001eb303430	0.414056	1.13169	-1.32631	0.000218785	Down	uncharacterized LOC100276267
Zm00001eb082480	0.941874	2.10514	-1.09174	0.000216	Down	PF22924:ACOX_C_alpha1|Acyl-CoA oxidase, C-alpha1 domain; PF01756:ACOX|Acyl-CoA oxidase; PF14749:Acyl-CoA_ox_N|Acyl-coenzyme A oxidase N-terminal; PF02770:Acyl-CoA_dh_M|Acyl-CoA dehydrogenase, middle domain; PF00441:Acyl-CoA_dh_1|Acyl-CoA dehydrogenase, C-terminal domain
Zm00001eb343900	1.65424	2.46191	-0.625295	0.000215049	Down	light harvesting chlorophyll a/b binding protein 3
Zm00001eb369280	1.13682	0.752366	0.659651	0.000214312	Up	octopine synthase binding factor 3
Zm00001eb183680	1.0147	1.67368	-0.718021	0.000212061	Down	Flavonoid 3'-monooxygenase
Zm00001eb363850	0.870594	1.39863	-0.616091	0.000201048	Down	PF04844:Ovate|Transcriptional repressor, ovate; PF13724:DNA_binding_2|DNA-binding domain
Zm00001eb262640	3.02444	1.63725	0.995451	0.000197817	Up	hypothetical protein ZEAMMB73_Zm00001d035362
Zm00001eb022730	0.106636	0.581429	-2.19922	0.000195894	Down	Pollen Ole e 1 allergen and extensin family protein
Zm00001eb304170	0.321133	0.623594	-0.996895	0.000194966	Down	Pentatricopeptide repeat-containing protein
Zm00001eb064660	0.729795	0.359324	0.960888	0.000194966	Up	PF00067:p450|Cytochrome P450
Zm00001eb030080	0.0770621	0.367093	-2.44455	0.000192882	Down	orphans transcription factor, partial
Zm00001eb278840	0.349275	0.747705	-1.07421	0.000192006	Down	Trichome birefringence-like N-terminal domain-containing protein
Zm00001eb379410	0.0484663	0.223486	-2.09111	0.000191902	Down	IQ calmodulin-binding motif family protein
Zm00001eb262360	2.04777	0.528737	2.08059	0.000191902	Up	A0A804PT51_MAIZE
Zm00001eb390580	0.313795	0.627343	-0.898836	0.000191435	Down	ATP binding protein
Zm00001eb293470	0.383189	0.933406	-1.23579	0.000189807	Down	RING-H2 finger protein ATL2M
Zm00001eb249550	1.49219	2.92138	-0.866128	0.000188705	Down	hypothetical protein ZEAMMB73_Zm00001d024798
Zm00001eb393030	2.00009	3.78684	-0.899755	0.000186711	Down	protein CHUP1, chloroplastic
Zm00001eb045490	0.822348	0.458102	0.895137	0.000186711	Up	PF00160:Pro_isomerase|Cyclophilin type peptidyl-prolyl cis-trans isomerase/CLD
Zm00001eb425240	0.27292	0.607928	-1.11231	0.000180654	Down	HORMA domain-containing protein
Zm00001eb194440	0.647789	1.07858	-0.730746	0.000180622	Down	PF00241:Cofilin_ADF|Cofilin/tropomyosin-type actin-binding protein
Zm00001eb321160	0.251767	0.727319	-1.56914	0.000177649	Down	Enoyl-CoA hydratase 2, peroxisomal
Zm00001eb056400	1.88529	3.95424	-1.11147	0.000174723	Down	A0A804M3H0_MAIZE
Zm00001eb016210	0.754519	1.32647	-0.866949	0.000173437	Down	A0A804LJZ1_MAIZE
Zm00001eb006520	0.654742	1.04243	-0.655006	0.000171956	Down	Intron maturase type II family protein
Zm00001eb419710	0.44553	0.859292	-0.974473	0.000171434	Down	indole-3-acetate beta-glucosyltransferase
Zm00001eb165950	0.471196	0.320339	0.646897	0.000169634	Up	PF01474:DAHP_synth_2|Class-II DAHP synthetase family
Zm00001eb347090	0.185499	0.506409	-1.405	0.000167463	Down	protein LATERAL ROOT PRIMORDIUM 1
Zm00001eb017290	0.153152	0.405599	-1.40499	0.000167463	Down	phosphatidylinositol 4-phosphate 5-kinase 4
Zm00001eb225460	1.40669	0.551914	1.30797	0.000167463	Up	-
Zm00001eb213770	0.410148	0.66501	-0.775524	0.000162491	Down	leucine-rich repeat receptor-like serine/threonine-protein kinase BAM1
Zm00001eb299250	4.10289	2.59206	0.78713	0.000162491	Up	phytosulfokine peptide precursor 1
Zm00001eb063880	0.618389	1.29601	-1.05769	0.000160403	Down	Transmembrane and coiled-coil domain-containing protein 5B
Zm00001eb084940	0.310734	0.664064	-1.02148	0.000160403	Down	A0A804MH22_MAIZE
Zm00001eb106470	0.122926	0.275407	-1.33887	0.000158063	Down	formin-like protein 11
Zm00001eb275740	1.27857	0.791723	0.800911	0.000157294	Up	Non-structural maintenance of chromosomes element 4 homolog A
Zm00001eb411870	0.275176	1.0204	-1.90779	0.000157288	Down	unknown
Zm00001eb297730	0.278286	0.879132	-1.65382	0.000157288	Down	Methyltransferase
Zm00001eb417330	0.503041	0.14008	1.78887	0.000157288	Up	peroxidase 5
Zm00001eb371140	0.0182314	0.130165	-2.3839	0.000156975	Down	Malic enzyme
Zm00001eb152910	0.657164	1.50755	-1.11278	0.000155205	Down	serine carboxypeptidase-like 18 isoform X2
Zm00001eb026660	0.356878	1.19246	-1.62391	0.000154963	Down	ZEAMMB73_Zm00001d030342
Zm00001eb106410	0.318565	0.1062	1.66369	0.000154963	Up	glucan endo-1,3-beta-glucosidase 7
Zm00001eb045780	1.63256	1.06306	0.629992	0.000154848	Up	PF02458:Transferase|Transferase family
Zm00001eb385300	0.49344	0.255638	1.00003	0.000152494	Up	putative receptor protein kinase ZmPK1
Zm00001eb124440	0.663302	1.07393	-0.714179	0.000152072	Down	membrane protein
Zm00001eb106080	2.97938	4.86954	-0.620643	0.00014688	Down	PF12906:RINGv|RING-variant domain
Zm00001eb256660	1.15942	1.98027	-0.755278	0.000146793	Down	A0A1D6HLV4_MAIZE
Zm00001eb215030	2.26304	1.44786	0.787251	0.000146793	Up	transmembrane BAX inhibitor motif-containing protein 4
Zm00001eb198700	0.342424	0.1105	1.65618	0.000142825	Up	nucleosome/chromatin assembly factor D
Zm00001eb355930	1.75911	3.71365	-1.07482	0.000140309	Down	Leukotriene A-4 hydrolase-like protein
Zm00001eb053350	0.255939	0.505014	-0.971928	0.000136105	Down	spoU rRNA Methylase family protein
Zm00001eb384140	2.29495	1.63581	0.640887	0.000135539	Up	PF07714:PK_Tyr_Ser-Thr|Protein tyrosine and serine/threonine kinase; PF00069:Pkinase|Protein kinase domain; PF13855:LRR_8|Leucine rich repeat; PF00560:LRR_1|Leucine Rich Repeat; PF12799:LRR_4|Leucine Rich repeats (2 copies)
Zm00001eb062640	1.37227	0.908622	0.604595	0.000134144	Up	Dof zinc finger protein DOF3.6
Zm00001eb180180	0.212224	0.493155	-1.28113	0.000133687	Down	cyclin delta-2
Zm00001eb144570	0.86715	1.48627	-0.800369	0.000132906	Down	PTI1-like tyrosine-protein kinase 3
Zm00001eb333250	3.64353	1.94661	0.760283	0.000132524	Up	A0A804QGD3_MAIZE
Zm00001eb394240	0.332759	0.972043	-1.34673	0.000131957	Down	OB-fold nucleic acid binding domain containing protein
Zm00001eb420720	0.243499	0.639987	-1.34984	0.0001318	Down	Protein XRI1
Zm00001eb352540	0.264105	0.691601	-1.19213	0.0001318	Down	A0A804QR00_MAIZE
Zm00001eb188220	0.734385	0.342595	1.18385	0.000129957	Up	3-ketodihydrosphingosine reductase
Zm00001eb163760	2.32803	1.55669	0.625976	0.000129672	Up	Protein LURP-one-related 5
Zm00001eb330810	0.499424	0.85468	-0.741844	0.000129307	Down	PF03254:XG_FTase|Xyloglucan fucosyltransferase
Zm00001eb253160	0.108904	0.328902	-1.58847	0.000128366	Down	Nucleotide/sugar transporter family protein
Zm00001eb317820	0.449556	1.14615	-1.33428	0.000127913	Down	calmodulin binding protein
Zm00001eb080180	2.16989	1.06361	1.16823	0.000126432	Up	Copper transport protein family
Zm00001eb330390	1.35859	0.887813	0.778373	0.000125437	Up	replication protein A 70 kDa DNA-binding subunit A
Zm00001eb258550	0.445894	0.221908	1.06204	0.000122145	Up	PF03088:Str_synth|Strictosidine synthase; PF08450:SGL|SMP-30/Gluconolactonase/LRE-like region
Zm00001eb226100	0.0471526	0.600004	-3.11979	0.000121429	Down	hypothetical protein ZEAMMB73_Zm00001d014567
Zm00001eb011530	0.621147	1.13733	-0.822555	0.000120972	Down	harpin-induced protein
Zm00001eb110260	3.23966	5.91699	-0.775739	0.000119436	Down	A0A804MTF2_MAIZE
Zm00001eb133230	4.7728	7.79542	-0.663301	0.000118839	Down	P-loop containing nucleoside triphosphate hydrolase superfamily protein
Zm00001eb256710	15.7252	10.1597	0.630513	0.000117828	Up	Peroxidase N-like precursor
Zm00001eb097800	1.37692	2.33999	-0.786109	0.000115027	Down	hypothetical protein BDA96_02G171400
Zm00001eb126990	0.201996	0.760282	-1.72782	0.000114402	Down	PF00022:Actin|Actin
Zm00001eb132970	0.301768	0.816188	-1.46115	0.00011329	Down	A0A804N3W7_MAIZE
Zm00001eb232880	0.0794561	0.223831	-1.43339	0.00011329	Down	Pentatricopeptide repeat-containing protein
Zm00001eb185920	0.112922	0.464197	-1.88587	0.000112796	Down	PF00847:AP2|AP2 domain
Zm00001eb266200	0.441292	0.202051	1.29044	0.000112365	Up	putative receptor-like protein kinase
Zm00001eb234520	0.507715	0.945064	-0.894765	0.000112045	Down	lysine-specific demethylase JMJ25
Zm00001eb257950	4.49694	2.8271	0.714959	0.000110119	Up	RING/U-box superfamily protein
Zm00001eb130450	0.65	1.00535	-0.615598	0.000110087	Down	Dual specificity protein phosphatase PHS1
Zm00001eb028070	1.79997	3.41416	-0.88355	0.00010982	Down	RING-H2 finger protein ATL72
Zm00001eb025110	0.391918	0.679904	-0.707476	0.00010962	Down	putative pentatricopeptide repeat-containing protein
Zm00001eb035710	0.0926578	0.231139	-1.34981	0.000108314	Down	protein ROLLING AND ERECT LEAF 2
Zm00001eb125270	2.29166	1.35831	0.771373	0.000106797	Up	PF01055:Glyco_hydro_31_2nd|Glycosyl hydrolases family 31 TIM-barrel domain; PF21365:Glyco_hydro_31_3rd|Glycosyl hydrolase family 31 C-terminal domain; PF13802:Gal_mutarotas_2|Glycosyl hydrolase 31 N-terminal galactose mutarotase-like domain
Zm00001eb379440	0.257848	0.516098	-1.02997	0.000106498	Down	Monocopper oxidase-like protein SKU5
Zm00001eb004200	0.798658	0.394983	1.07434	0.000106498	Up	peroxidase 44
Zm00001eb060480	0.475376	1.05975	-1.11173	0.000105795	Down	non-specific lipid-transfer protein-like protein At2g13820
Zm00001eb386380	0.655465	1.44632	-1.11131	0.000105795	Down	PF12076:CER1-like_C|CER1-like, C-terminal domain; PF04116:FA_hydroxylase|Fatty acid hydroxylase
Zm00001eb423020	0.516339	0.845126	-0.662571	0.000105047	Down	putative pentatricopeptide repeat-containing protein At5g08490
Zm00001eb000600	0.0239825	0.179476	-2.57344	0.000104085	Down	RING/U-box superfamily protein
Zm00001eb153040	0.553711	1.03774	-0.829669	0.000102363	Down	-
Zm00001eb347100	0.812497	0.284242	1.55069	0.000102343	Up	PF15699:NPR1_interact|NPR1 interacting
Zm00001eb161530	0.800983	1.34829	-0.679548	0.000101413	Down	-
Zm00001eb156440	1.17695	2.23948	-0.9523	0.0001002	Down	-
Zm00001eb110010	0.0659033	0.249699	-1.73519	9.908e-05	Down	pentatricopeptide repeat-containing protein At5g48910
Zm00001eb388090	0.443886	0.761038	-0.872753	9.90176e-05	Down	G-type lectin S-receptor-like serine/threonine-protein kinase LECRK2
Zm00001eb307060	1.43927	2.26262	-0.694856	9.65171e-05	Down	cinnamoyl CoA reductase 2
Zm00001eb289060	3.07264	2.02281	0.666634	9.61787e-05	Up	cytoplasmic membrane protein
Zm00001eb402150	1.70474	4.16532	-1.28129	9.37667e-05	Down	PF04520:Senescence_reg|Senescence regulator
Zm00001eb006100	0.833287	2.03817	-1.23139	9.37667e-05	Down	hypothetical protein ZEAMMB73_Zm00001d027918
Zm00001eb312830	0.918101	1.43265	-0.636895	9.34118e-05	Down	-
Zm00001eb186930	1.9062	3.17988	-0.74471	9.29178e-05	Down	uncharacterized protein LOC100279163
Zm00001eb228310	0.28421	0.18045	0.720683	9.29178e-05	Up	serine/threonine-protein kinase ATR
Zm00001eb222710	5.6351	9.67222	-0.764025	9.24154e-05	Down	UPF0434 protein Daci_3569
Zm00001eb056330	2.70048	4.61551	-0.69854	9.24154e-05	Down	PF13839:PC-Esterase|GDSL/SGNH-like Acyl-Esterase family found in Pmr5 and Cas1p; PF14416:PMR5N|PMR5 N terminal Domain
Zm00001eb197780	2.13093	3.41776	-0.647471	9.15039e-05	Down	RING-type domain-containing protein
Zm00001eb098840	0.341332	0.732621	-1.13057	9.11434e-05	Down	putative DUF231 domain containing family protein
Zm00001eb378710	1.53064	1.03734	0.607101	9.05656e-05	Up	pentatricopeptide repeat-containing protein At5g08510
Zm00001eb115740	0.754932	1.24856	-0.751355	9.00932e-05	Down	F-box protein At5g07610-like
Zm00001eb045390	0.529454	1.00546	-0.893343	9.00399e-05	Down	Cation/calcium exchanger 4
Zm00001eb300020	0.178171	0.509961	-1.72204	8.90813e-05	Down	TORTIFOLIA1-like protein 2
Zm00001eb197700	0.109772	0.340232	-1.53716	8.90813e-05	Down	beta-galactosidase 7 isoform X1
Zm00001eb186340	0.369421	0.122215	1.68135	8.90813e-05	Up	protein ALTERED PHOSPHATE STARVATION RESPONSE 1
Zm00001eb233390	0.0725998	0.649807	-2.82297	8.8259e-05	Down	A0A804PFT5_MAIZE
Zm00001eb144190	1.02968	2.59782	-1.44392	8.81023e-05	Down	Inositol-3-phosphate synthase
Zm00001eb012680	0.237718	0.610951	-1.27646	8.81023e-05	Down	PF04784:DUF547|Protein of unknown function, DUF547; PF14389:Lzipper-MIP1|Leucine-zipper of ternary complex factor MIP1
Zm00001eb390100	2.8193	1.87145	0.675204	8.66073e-05	Up	SAUR25 - auxin-responsive SAUR family member
Zm00001eb113210	5.06583	2.85556	0.933216	8.34125e-05	Up	A0A804MUW2_MAIZE
Zm00001eb294910	0.37643	0.144635	1.44377	8.30017e-05	Up	LEAF RUST 10 DISEASE-RESISTANCE LOCUS RECEPTOR-LIKE PROTEIN KINASE-like 1.2
Zm00001eb395520	0.0496137	0.166737	-1.8396	8.22815e-05	Down	probable inactive receptor kinase
Zm00001eb052130	0.670126	1.15145	-0.775854	8.01425e-05	Down	PF00241:Cofilin_ADF|Cofilin/tropomyosin-type actin-binding protein
Zm00001eb118720	0.460872	0.186906	1.10658	7.9561e-05	Up	A0A804MXA4_MAIZE
Zm00001eb310610	0.407032	0.733848	-0.849059	7.88695e-05	Down	PF03552:Cellulose_synt|Cellulose synthase; PF14569:zf-UDP|Zinc-binding RING-finger; PF13632:Glyco_trans_2_3|Glycosyl transferase family group 2
Zm00001eb270230	0.846848	0.42281	1.08972	7.83076e-05	Up	acid phosphatase 1
Zm00001eb020470	0.371697	0.182652	1.04341	7.83076e-05	Up	protein argonaute 7
Zm00001eb296850	1.87431	0.909616	1.04007	7.83076e-05	Up	protein RADIALIS-like 3
Zm00001eb173320	0.653939	1.13559	-0.841208	7.82314e-05	Down	kelch motif family protein
Zm00001eb136910	0.350751	0.682381	-1.03023	7.54141e-05	Down	probable glycerol-3-phosphate acyltransferase 3
Zm00001eb107120	3.35319	5.19315	-0.61176	7.46087e-05	Down	protein-serine/threonine phosphatase
Zm00001eb427500	2.82509	1.73377	0.722686	7.36829e-05	Up	SAUR11 - auxin-responsive SAUR family member
Zm00001eb133680	2.09449	3.8287	-0.85679	7.24842e-05	Down	A0A804N467_MAIZE
Zm00001eb411810	0.488665	1.17586	-1.09333	7.14974e-05	Down	Phosphomethylethanolamine N-methyltransferase
Zm00001eb308890	1.91299	4.23263	-1.07616	7.14974e-05	Down	A0A804Q794_MAIZE
Zm00001eb031290	0.0146571	0.0789848	-2.30095	6.99282e-05	Down	protein NETWORKED 1A
Zm00001eb277850	0.232986	0.946343	-2.13465	6.91521e-05	Down	A0A804PXY6_MAIZE
Zm00001eb062740	0.358936	0.0844998	2.2048	6.91521e-05	Up	benzoxazinone synthesis3
Zm00001eb385310	0.572408	0.955632	-0.663493	6.89128e-05	Down	uncharacterized protein LOC100272240
Zm00001eb237720	0.790944	0.496389	0.76335	6.88189e-05	Up	tRNA
Zm00001eb122530	0.386814	0.184977	1.07445	6.85955e-05	Up	hypothetical protein ZIOFF_048203
Zm00001eb079150	1.22759	2.0193	-0.649988	6.69729e-05	Down	kelch motif family protein
Zm00001eb158690	0.433854	0.752487	-0.885093	6.63446e-05	Down	uncharacterized protein LOC100277316
Zm00001eb120770	0.626847	0.161107	1.81818	6.61404e-05	Up	hypothetical protein BDA96_01G164900
Zm00001eb026260	0.643026	2.21638	-1.72483	6.58269e-05	Down	Enoyl-[acyl-carrier-protein] reductase [NADH] chloroplastic
Zm00001eb026680	0.217329	0.682716	-1.62791	6.58269e-05	Down	PF03662:Glyco_hydro_79n|Glycosyl hydrolase family 79, N-terminal domain
Zm00001eb125350	0.253185	0.652053	-1.49805	6.56142e-05	Down	PF04182:B-block_TFIIIC|B-block binding subunit of TFIIIC
Zm00001eb271410	0.508077	0.279139	1.00527	6.55741e-05	Up	PF06749:DUF1218|Protein of unknown function (DUF1218)
Zm00001eb393050	0.245277	0.546524	-1.12987	6.54623e-05	Down	A0A804R9D7_MAIZE
Zm00001eb229910	2.41857	4.40743	-0.816771	6.51111e-05	Down	A0A804PDP1_MAIZE
Zm00001eb407850	4.29283	1.8775	1.14167	6.39509e-05	Up	Fatty acid amide hydrolase
Zm00001eb232610	0.185201	0.501891	-1.26439	6.34645e-05	Down	-
Zm00001eb417710	0.362637	0.561359	-0.660479	6.27737e-05	Down	non-specific serine/threonine protein kinase
Zm00001eb220980	0.240724	0.478777	-0.969842	6.25567e-05	Down	PF00082:Peptidase_S8|Subtilase family; PF17766:fn3_6|Fibronectin type-III domain; PF02225:PA|PA domain; PF05922:Inhibitor_I9|Peptidase inhibitor I9
Zm00001eb252220	0.907136	0.479984	0.980153	6.25567e-05	Up	Dof zinc finger protein DOF2.1
Zm00001eb118600	0.513492	0.248081	0.950246	6.25567e-05	Up	Pentatricopeptide repeat-containing protein
Zm00001eb242610	0.24776	0.522756	-0.987963	6.22578e-05	Down	amylose extender 1
Zm00001eb327480	0.555907	0.966914	-0.777961	6.06797e-05	Down	3-oxoacyl-[acyl-carrier-protein] synthase II chloroplastic
Zm00001eb089680	0.806424	1.36736	-0.737605	6.04334e-05	Down	PF00232:Glyco_hydro_1|Glycosyl hydrolase family 1
Zm00001eb312690	0.83044	2.24138	-1.41962	6.04217e-05	Down	A0A804QAC8_MAIZE
Zm00001eb264310	0.174847	0.458433	-1.32585	6.04217e-05	Down	ragged seedling 1
Zm00001eb363670	0.64386	0.249661	1.37981	6.04217e-05	Up	PF00657:Lipase_GDSL|GDSL-like Lipase/Acylhydrolase
Zm00001eb291410	1.86654	2.76281	-0.604248	5.96927e-05	Down	PF16035:Chalcone_2|Chalcone isomerase like; PF16036:Chalcone_3|Chalcone isomerase-like
Zm00001eb266240	0.151871	0.423997	-1.36438	5.90595e-05	Down	uncharacterized protein LOC100217314
Zm00001eb113130	8.18312	14.1974	-0.696343	5.76169e-05	Down	A0A804MUU6_MAIZE
Zm00001eb290510	0.236093	0.0643962	1.7295	5.7434e-05	Up	replication origin activator 2
Zm00001eb037890	0.763833	1.65145	-1.01384	5.73872e-05	Down	protein HVA22
Zm00001eb037730	1.45411	0.917565	0.664304	5.67831e-05	Up	protein indeterminate-domain 16
Zm00001eb151010	1.69707	0.671866	1.44389	5.63153e-05	Up	uncharacterized protein LOC100276872
Zm00001eb097690	1.34943	2.13112	-0.652743	5.44721e-05	Down	plastid phosphate/phosphoenolpyruvate translocator 1
Zm00001eb322900	2.74639	4.29108	-0.606257	5.38843e-05	Down	A0A804QE61_MAIZE
Zm00001eb270190	0.322475	0.833086	-1.33304	5.37968e-05	Down	uncharacterized protein LOC100272373
Zm00001eb169410	0.258236	0.64473	-1.25881	5.37968e-05	Down	SBP-transcription factor 3
Zm00001eb275120	0.356361	0.795753	-1.11086	5.35773e-05	Down	phytosulfokine receptor
Zm00001eb062840	5.39771	8.26357	-0.600129	5.25921e-05	Down	HAT C-terminal dimerisation domain-containing protein
Zm00001eb173680	0.774785	1.53977	-0.932277	5.23412e-05	Down	probable serine/threonine-protein kinase PBL21
Zm00001eb263220	1.14387	2.44068	-1.05977	5.19488e-05	Down	Mediator of RNA polymerase II transcription subunit 11
Zm00001eb007000	0.183906	0.584142	-1.66156	5.13083e-05	Down	-
Zm00001eb268410	0.306072	0.913774	-1.60562	5.13083e-05	Down	unnamed protein product [Triticum turgidum subsp. durum]
Zm00001eb275210	2.58198	0.996204	1.51821	5.11404e-05	Up	Protein IRREGULAR XYLEM 15-like
Zm00001eb046280	1.13546	0.70042	0.691457	5.09188e-05	Up	E3 ubiquitin-protein ligase WAV3
Zm00001eb212240	3.66069	6.96375	-0.826357	5.07988e-05	Down	hypothetical protein PAHAL_2G075900
Zm00001eb339080	0.0155106	0.130123	-2.88607	4.9408e-05	Down	P-loop containing nucleoside triphosphate hydrolase superfamily protein
Zm00001eb377340	7.57959	12.1375	-0.63514	4.91566e-05	Down	uncharacterized protein LOC100276685
Zm00001eb061940	1.19941	0.624716	0.975604	4.91035e-05	Up	transcription regulator
Zm00001eb430950	1.16702	0.451688	1.46857	4.82453e-05	Up	A0A804RPM6_MAIZE
Zm00001eb002470	0.781867	1.29148	-0.746616	4.78042e-05	Down	probable serine/threonine-protein kinase PBL21
Zm00001eb090260	0.205807	0.0591414	1.69526	4.74793e-05	Up	probable beta-D-xylosidase 7
Zm00001eb083190	0.765188	1.77406	-1.19091	4.7283e-05	Down	uncharacterized protein LOC100280351 isoform X1
Zm00001eb280160	1.47941	0.635271	1.15436	4.68473e-05	Up	Aspartate/glutamate/uridylate kinase domain-containing protein
Zm00001eb322280	0.444332	0.924458	-1.00365	4.58356e-05	Down	SBP-transcription factor 29
Zm00001eb337170	1.72944	1.03836	0.782319	4.48294e-05	Up	PF12776:Myb_DNA-bind_3|Myb/SANT-like DNA-binding domain
Zm00001eb196670	0.357004	0.132823	1.54364	4.41625e-05	Up	PF00069:Pkinase|Protein kinase domain; PF07714:PK_Tyr_Ser-Thr|Protein tyrosine and serine/threonine kinase
Zm00001eb345890	1.2723	0.779943	0.673556	4.31881e-05	Up	PF00085:Thioredoxin|Thioredoxin
Zm00001eb218750	0.638262	1.18112	-0.809155	4.30942e-05	Down	histone-binding protein MSI1 homolog
Zm00001eb149340	0.614598	1.05522	-0.763298	4.28911e-05	Down	A0A804NBJ7_MAIZE
Zm00001eb232730	0.315835	1.07305	-1.628	4.25958e-05	Down	PF03168:LEA_2|Late embryogenesis abundant protein
Zm00001eb004470	0.0961739	0.445059	-2.04839	4.25107e-05	Down	late embryogenesis abundant protein D-34
Zm00001eb177070	0.909192	0.467538	0.974261	4.11029e-05	Up	Leucine-rich repeat family protein pseudogene
Zm00001eb327850	0.184986	0.759618	-1.90798	4.08217e-05	Down	Prokaryotic-type class I peptide chain release factors domain-containing protein
Zm00001eb092150	0.652798	2.59981	-1.73522	4.08217e-05	Down	HVA22-like protein f
Zm00001eb120380	2.11681	1.34798	0.648916	3.97367e-05	Up	enoyl-CoA delta isomerase 2, peroxisomal-like
Zm00001eb163990	1.18026	0.669687	0.815394	3.94884e-05	Up	protein trichome birefringence-like 11
Zm00001eb235590	1.94036	3.03329	-0.668822	3.91226e-05	Down	Embryonic flower 1-like protein
Zm00001eb107940	1.45082	2.23697	-0.65286	3.90148e-05	Down	U-box domain-containing protein 4
Zm00001eb227760	0.068319	0.416035	-2.4966	3.87385e-05	Down	Bifunctional inhibitor/plant lipid transfer protein/seed storage helical domain-containing protein
Zm00001eb168990	0.121717	0.585997	-2.34905	3.87385e-05	Down	long chain base biosynthesis protein 1b
Zm00001eb317430	0.107632	0.43723	-1.81459	3.87255e-05	Down	Cytochrome b561 and DOMON domain-containing protein
Zm00001eb333170	0.352225	0.1279	1.51481	3.80459e-05	Up	PQ loop repeat family protein
Zm00001eb248720	0.471119	0.172353	1.46856	3.80459e-05	Up	vacuolar processing enzyme 1
Zm00001eb220200	3.54608	1.70382	1.13606	3.76178e-05	Up	E2F transcription factor-like E2FE
Zm00001eb228520	0.811673	0.378524	1.13039	3.76178e-05	Up	NAC domain-containing protein 22
Zm00001eb069310	4.48504	2.67429	0.779006	3.71053e-05	Up	PF00141:peroxidase|Peroxidase
Zm00001eb428460	1.09137	1.71561	-0.617304	3.68226e-05	Down	uncharacterized protein LOC100278443
Zm00001eb389470	2.82947	5.71932	-0.963319	3.66626e-05	Down	A0A804R706_MAIZE
Zm00001eb307310	0.896439	1.6583	-0.858599	3.61744e-05	Down	PF03080:Neprosin|Neprosin; PF14365:Neprosin_AP|Neprosin activation peptide
Zm00001eb338350	0.28643	0.079167	1.83261	3.61545e-05	Up	A0A804QLA8_MAIZE
Zm00001eb411030	0.630672	0.260864	1.36228	3.52437e-05	Up	-
Zm00001eb372130	0.364809	0.82428	-1.07796	3.50949e-05	Down	Serine/threonine-protein kinase WNK
Zm00001eb266180	1.22987	1.99558	-0.732955	3.44479e-05	Down	SnRK2.3 isoform 1
Zm00001eb318130	0.22632	0.70285	-1.48861	3.41334e-05	Down	DUF295 domain-containing protein
Zm00001eb122840	0.0449276	0.319255	-2.68725	3.40985e-05	Down	flavonol sulfotransferase-like
Zm00001eb249120	0.710066	0.245109	1.58458	3.36023e-05	Up	probable WRKY transcription factor 51
Zm00001eb085180	1.29198	0.402791	1.52255	3.36023e-05	Up	S-adenosyl-L-methionine-dependent methyltransferase superfamily protein
Zm00001eb250080	0.731186	1.36979	-0.860429	3.29835e-05	Down	putative geranylgeranyl pyrophosphate synthase 4
Zm00001eb300090	0.697912	1.22382	-0.801869	3.28412e-05	Down	transcription factor PCF6
Zm00001eb245620	3.52979	5.80527	-0.665726	3.2749e-05	Down	glycine-rich cell wall structural protein
Zm00001eb215790	0.31897	0.117413	1.35665	3.27078e-05	Up	PF07714:PK_Tyr_Ser-Thr|Protein tyrosine and serine/threonine kinase; PF00069:Pkinase|Protein kinase domain; PF01453:B_lectin|D-mannose binding lectin; PF00954:S_locus_glycop|S-locus glycoprotein domain; PF08276:PAN_2|PAN-like domain
Zm00001eb385100	1.302	2.10858	-0.67316	3.21161e-05	Down	kaurene oxidase1
Zm00001eb098850	1.47451	0.885006	0.756934	3.20903e-05	Up	RNA ligase/cyclic nucleotide phosphodiesterase family protein
Zm00001eb285190	0.576704	1.03607	-0.932733	3.19757e-05	Down	PF02519:Auxin_inducible|Auxin responsive protein
Zm00001eb405340	0.599499	0.245217	1.27516	3.15808e-05	Up	embryo defective 1379
Zm00001eb257520	0.281799	0.615063	-1.07732	3.15263e-05	Down	RING-H2 finger protein ATL2C
Zm00001eb301480	0.428888	0.763761	-0.792597	3.13496e-05	Down	Guanylate-binding family protein
Zm00001eb112700	0.209403	0.450513	-1.15728	3.05194e-05	Down	receptor protein kinase TMK1
Zm00001eb193280	0.253968	0.54829	-1.09376	3.05194e-05	Down	protein trichome birefringence-like 1
Zm00001eb109670	0.207676	0.665038	-1.66003	3.03713e-05	Down	ras-related protein RABH1b
Zm00001eb122500	0.395705	0.122547	1.74406	3.03713e-05	Up	Gibberellin 3-oxidase
Zm00001eb014240	0.386276	0.662979	-0.770058	3.02791e-05	Down	DUF4378 domain protein
Zm00001eb032870	2.26887	1.23078	0.928538	2.95917e-05	Up	BZIP transcription factor family protein expressed
Zm00001eb142360	1.63388	0.833171	0.918072	2.89281e-05	Up	PF00300:His_Phos_1|Histidine phosphatase superfamily (branch 1)
Zm00001eb399580	0.817351	1.25379	-0.618044	2.88095e-05	Down	Electron transporter
Zm00001eb042740	1.84361	2.94093	-0.701397	2.86999e-05	Down	auxin-induced in root cultures protein 12
Zm00001eb181760	1.18866	0.681295	0.672498	2.82696e-05	Up	PF07714:PK_Tyr_Ser-Thr|Protein tyrosine and serine/threonine kinase; PF00069:Pkinase|Protein kinase domain; PF12819:Malectin_like|Malectin-like domain; PF11721:Malectin|Malectin domain
Zm00001eb254920	0.310501	0.725588	-1.18855	2.82056e-05	Down	PF01490:Aa_trans|Transmembrane amino acid transporter protein
Zm00001eb292840	1.18327	0.535942	1.06697	2.81624e-05	Up	O-methyltransferase ZRP4
Zm00001eb189440	0.669542	1.1906	-0.807271	2.79572e-05	Down	aspartyl protease family protein At5g10770
Zm00001eb228220	1.22214	2.86318	-1.27415	2.77131e-05	Down	hypothetical protein CIPAW_16G092300
Zm00001eb014200	2.68765	1.53795	0.801687	2.73689e-05	Up	-
Zm00001eb007940	1.11833	2.18063	-0.924121	2.73484e-05	Down	A0A804LFN9_MAIZE
Zm00001eb430870	0.582423	0.37674	0.716399	2.7204e-05	Up	myosin pseudogene
Zm00001eb238290	3.79785	2.32657	0.788917	2.71678e-05	Up	PF01426:BAH|BAH domain; PF00628:PHD|PHD-finger
Zm00001eb135240	0.313703	0.705162	-1.11012	2.71501e-05	Down	Putative pentatricopeptide repeat-containing protein
Zm00001eb029810	1.45476	0.772472	1.01797	2.69863e-05	Up	uncharacterized protein LOC100217045 isoform X1
Zm00001eb189250	1.433	2.54957	-0.770581	2.69679e-05	Down	glucosamine 6-phosphate N-acetyltransferase
Zm00001eb202380	1.19387	2.54858	-1.06538	2.68738e-05	Down	A0A804P1P6_MAIZE
Zm00001eb163400	1.46728	2.3769	-0.615949	2.63833e-05	Down	PF00113:Enolase_C|Enolase, C-terminal TIM barrel domain; PF03952:Enolase_N|Enolase, N-terminal domain; PF13378:MR_MLE_C|Enolase C-terminal domain-like
Zm00001eb000140	8.42117	5.42343	0.675628	2.59121e-05	Up	Phenylalanine ammonia-lyase
Zm00001eb330240	1.39203	0.781054	0.819815	2.56306e-05	Up	hypothetical protein EE612_002653, partial
Zm00001eb306160	0.622152	0.143632	2.09832	2.56122e-05	Up	trihelix transcription factor GTL1
Zm00001eb089420	0.115666	0.340636	-1.39487	2.55965e-05	Down	-
Zm00001eb255440	1.46693	2.76266	-0.838124	2.55069e-05	Down	anthocyanin regulatory R-S protein
Zm00001eb066570	2.16438	3.30343	-0.646543	2.53985e-05	Down	cytokinin response regulator 1
Zm00001eb279890	0.196225	0.821313	-1.94712	2.50762e-05	Down	PF05631:MFS_5|Sugar-tranasporters, 12 TM; PF07690:MFS_1|Major Facilitator Superfamily
Zm00001eb022840	0.956236	0.225995	2.20674	2.50762e-05	Up	Methyltransferase
Zm00001eb259270	0.912324	1.40426	-0.608577	2.49124e-05	Down	PF05631:MFS_5|Sugar-tranasporters, 12 TM; PF07690:MFS_1|Major Facilitator Superfamily
Zm00001eb430670	3.77025	2.53043	0.639207	2.49124e-05	Up	coproporphyrinogen III oxidase pseudogene
Zm00001eb221750	0.702	1.17984	-0.710682	2.46099e-05	Down	Pentatricopeptide repeat-containing protein
Zm00001eb301120	0.143634	0.439924	-1.83893	2.45985e-05	Down	CRIB domain-containing protein RIC10
Zm00001eb237890	1.44181	2.51016	-0.74908	2.4569e-05	Down	uncharacterized protein LOC100279484
Zm00001eb191510	0.0399107	0.164595	-2.02227	2.40382e-05	Down	protein kinase superfamily protein
Zm00001eb292910	3.283	5.26056	-0.649024	2.37835e-05	Down	PF00201:UDPGT|UDP-glucoronosyl and UDP-glucosyl transferase
Zm00001eb432380	0.607913	1.36472	-1.11037	2.3265e-05	Down	dachshund homolog 1-like
Zm00001eb204420	2.5482	3.89003	-0.624508	2.32094e-05	Down	probable E3 ubiquitin-protein ligase ATL45
Zm00001eb311550	1.14635	1.8647	-0.731611	2.27275e-05	Down	PF00069:Pkinase|Protein kinase domain; PF07714:PK_Tyr_Ser-Thr|Protein tyrosine and serine/threonine kinase; PF00560:LRR_1|Leucine Rich Repeat; PF13855:LRR_8|Leucine rich repeat; PF12799:LRR_4|Leucine Rich repeats (2 copies); PF08263:LRRNT_2|Leucine rich repeat N-terminal domain
Zm00001eb238200	0.547192	1.35488	-1.33189	2.27178e-05	Down	Protein kinase domain-containing protein
Zm00001eb380950	0.777591	1.26329	-0.65776	2.2578e-05	Down	PF01554:MatE|MatE
Zm00001eb367720	0.470424	0.968097	-0.998659	2.25003e-05	Down	PF02403:Seryl_tRNA_N|Seryl-tRNA synthetase N-terminal domain
Zm00001eb159000	0.240794	0.497938	-0.984382	2.25003e-05	Down	PF00916:Sulfate_transp|Sulfate permease family; PF01740:STAS|STAS domain
Zm00001eb389460	6.89734	12.1057	-0.712241	2.24749e-05	Down	hypothetical protein Zm00014a_004852
Zm00001eb297650	1.11721	2.89364	-1.36824	2.18029e-05	Down	Histone deacetylase domain-containing protein
Zm00001eb248640	0.559405	0.215505	1.3569	2.18029e-05	Up	protein YABBY 4
Zm00001eb387450	2.61175	1.67649	0.637435	2.14443e-05	Up	-
Zm00001eb169740	0.601592	0.993692	-0.796071	2.14259e-05	Down	putative pentatricopeptide repeat-containing protein At5g52630
Zm00001eb296180	1.99886	1.22103	0.796941	2.14259e-05	Up	DNA-3-methyladenine glycosylase 1
Zm00001eb143390	0.519473	1.06609	-1.02931	2.0263e-05	Down	predicted GPI-anchored protein 58
Zm00001eb394480	0.525297	1.0322	-1.02269	2.02129e-05	Down	PF03030:H_PPase|Inorganic H+ pyrophosphatase
Zm00001eb220310	0.478513	1.58304	-1.58246	1.94069e-05	Down	protein TIFY 3
Zm00001eb335110	0.83428	0.48271	0.877348	1.81305e-05	Up	PF00388:PI-PLC-X|Phosphatidylinositol-specific phospholipase C, X domain; PF00387:PI-PLC-Y|Phosphatidylinositol-specific phospholipase C, Y domain; PF00168:C2|C2 domain
Zm00001eb421930	1.44209	2.92224	-1.10863	1.79518e-05	Down	ferredoxin-3
Zm00001eb405400	2.76369	1.35834	1.05996	1.79518e-05	Up	-
Zm00001eb060510	2.48507	1.5514	0.837475	1.77733e-05	Up	N-acetyltransferase
Zm00001eb353070	0.748136	1.44109	-0.970537	1.77092e-05	Down	Rho-related protein from plants 7
Zm00001eb090110	0.897371	1.80623	-0.922605	1.77092e-05	Down	Acyl-CoA N-acyltransferase
Zm00001eb346380	0.600523	1.08028	-0.748195	1.76834e-05	Down	DNA primase small subunit
Zm00001eb155360	1.63515	0.629951	1.47057	1.75735e-05	Up	A0A804NEI6_MAIZE
Zm00001eb010180	1.02012	1.93225	-0.871595	1.74887e-05	Down	A0A804LGV6_MAIZE
Zm00001eb375360	3.36699	5.73127	-0.752179	1.72183e-05	Down	Protein kinase domain-containing protein
Zm00001eb322460	0.438232	0.896971	-0.929386	1.69331e-05	Down	uncharacterized protein LOC100278132 isoform X6
Zm00001eb021030	0.671171	1.22101	-0.834528	1.66524e-05	Down	PF06219:DUF1005|Protein of unknown function (DUF1005)
Zm00001eb018600	1.16643	0.626045	0.803987	1.65827e-05	Up	acyltransferase
Zm00001eb325710	1.1342	2.58643	-1.03854	1.65412e-05	Down	PF02179:BAG|BAG domain; PF00240:ubiquitin|Ubiquitin family
Zm00001eb202210	7.62377	4.21801	0.789205	1.64771e-05	Up	hypothetical protein PR202_gb17685
Zm00001eb028680	0.802612	1.23169	-0.686128	1.645e-05	Down	Centromere protein-like
Zm00001eb051070	0.763642	0.345586	1.12528	1.63974e-05	Up	PF00076:RRM_1|RNA recognition motif
Zm00001eb074260	1.59332	3.2333	-1.0202	1.60288e-05	Down	heavy metal-associated isoprenylated plant protein 32
Zm00001eb019790	2.83669	5.83769	-0.996218	1.60288e-05	Down	Putative leucine-rich repeat receptor-like protein kinase family protein
Zm00001eb279290	0.109764	0.545892	-2.21645	1.54802e-05	Down	blue copper protein
Zm00001eb317110	1.41318	0.766881	0.95086	1.53931e-05	Up	PF01612:DNA_pol_A_exo1|3'-5' exonuclease
Zm00001eb065330	0.172424	0.532322	-1.5674	1.50157e-05	Down	Nuclear transport factor 2
Zm00001eb326890	0.176008	0.449146	-1.33927	1.49964e-05	Down	Glycerophosphodiester phosphodiesterase GDPD5
Zm00001eb395470	0.544225	1.02857	-0.891353	1.49537e-05	Down	Exostosin family protein
Zm00001eb044470	2.72661	4.28993	-0.621357	1.48307e-05	Down	putative acyl-CoA N-acyltransferases
Zm00001eb009640	0.712147	1.17276	-0.613355	1.48297e-05	Down	PF01397:Terpene_synth|Terpene synthase, N-terminal domain
Zm00001eb103040	1.53778	0.960171	0.631179	1.45681e-05	Up	alpha-L-fucosidase 1
Zm00001eb197370	0.0595123	0.332023	-2.23155	1.43843e-05	Down	B3 domain-containing protein
Zm00001eb147010	0.462367	0.0801898	2.37526	1.43843e-05	Up	transcription factor DIVARICATA-like
Zm00001eb371960	0.303943	1.07446	-1.74846	1.42258e-05	Down	Putative GEM-like protein 8
Zm00001eb400020	0.786456	0.408447	1.03441	1.4213e-05	Up	Heat shock 70 kDa protein 8
Zm00001eb221070	1.77387	2.99354	-0.687713	1.41827e-05	Down	KIF-binding protein
Zm00001eb332570	0.184867	0.708543	-1.90784	1.41315e-05	Down	eukaryotic translation initiation factor 6
Zm00001eb393420	0.757026	1.21719	-0.709494	1.4036e-05	Down	PF00560:LRR_1|Leucine Rich Repeat; PF13855:LRR_8|Leucine rich repeat; PF07714:PK_Tyr_Ser-Thr|Protein tyrosine and serine/threonine kinase; PF00069:Pkinase|Protein kinase domain; PF12799:LRR_4|Leucine Rich repeats (2 copies); PF13516:LRR_6|Leucine Rich repeat
Zm00001eb212350	0.720444	0.289479	1.38877	1.40204e-05	Up	isopentenyl transferase IPT5
Zm00001eb348200	0.61214	0.351863	0.828951	1.39586e-05	Up	Pentatricopeptide repeat-containing protein
Zm00001eb010480	3.60137	2.34507	0.657296	1.3456e-05	Up	chaperone protein dnaJ 11, chloroplastic
Zm00001eb298220	0.535947	1.16356	-1.15485	1.34449e-05	Down	PF00175:NAD_binding_1|Oxidoreductase NAD-binding domain
Zm00001eb244970	0.553241	1.14762	-1.03295	1.34269e-05	Down	-
Zm00001eb287010	0.740949	1.41631	-0.931625	1.32904e-05	Down	UDP-D-xylose:L-fucose alpha-13-D-xylosyltransferase MGP4
Zm00001eb245550	0.328864	0.108931	1.56439	1.31318e-05	Up	nitrate reductase [NADH] 3
Zm00001eb277270	0.680176	1.93959	-1.37379	1.28317e-05	Down	A0A804PX66_MAIZE
Zm00001eb409100	7.47296	4.24132	0.888058	1.27715e-05	Up	-
Zm00001eb013620	0.968695	0.617264	0.67492	1.25509e-05	Up	ubiquitin-activating enzyme E1 3
Zm00001eb427910	0.571163	0.993486	-0.815208	1.22911e-05	Down	PF04185:Phosphoesterase|Phosphoesterase family
Zm00001eb200270	0.191581	0.73023	-1.72502	1.2263e-05	Down	A0A804P0N6_MAIZE
Zm00001eb415520	1.25529	2.14661	-0.735128	1.2013e-05	Down	-
Zm00001eb113200	4.75822	3.12219	0.615295	1.19752e-05	Up	CASP-like protein 1U2
Zm00001eb258400	1.13881	0.601081	1.02554	1.18889e-05	Up	NAC domain-containing protein 92
Zm00001eb106670	0.251325	0.5258	-1.18805	1.17698e-05	Down	probable mixed-linked glucan synthase 3
Zm00001eb407100	0.827158	0.448816	0.907446	1.16179e-05	Up	uncharacterized protein LOC100501538
Zm00001eb231990	0.461413	0.971946	-1.02816	1.16098e-05	Down	vacuolar cation/proton exchanger 2
Zm00001eb175040	0.42383	0.915215	-1.01461	1.16098e-05	Down	UBA/UBX 33.3 kDa protein
Zm00001eb279740	0.520368	0.913671	-0.814689	1.15533e-05	Down	soluble starch synthase 2-3, chloroplastic/amyloplastic
Zm00001eb229530	0.965609	1.73741	-0.781612	1.13914e-05	Down	putative protein kinase superfamily protein
Zm00001eb251020	0.868374	0.335596	1.33964	1.1352e-05	Up	ADP-ribosylation factor 1
Zm00001eb169750	0.365491	1.08416	-1.54158	1.12246e-05	Down	-
Zm00001eb195700	0.386329	0.12025	1.59299	1.12246e-05	Up	Nucleic acid binding protein
Zm00001eb409050	3.74711	2.42731	0.724296	1.12145e-05	Up	A0A804ULE5_MAIZE
Zm00001eb059270	0.13044	0.272931	-1.09475	1.10741e-05	Down	protein ESSENTIAL FOR POTEXVIRUS ACCUMULATION 1
Zm00001eb015460	0.200393	0.546613	-1.40898	1.10633e-05	Down	Exostosin family protein
Zm00001eb138130	0.240073	0.0938588	1.428	1.10633e-05	Up	ARF guanine-nucleotide exchange factor GNL2
Zm00001eb117470	1.81765	1.03589	0.791771	1.08293e-05	Up	uncharacterized protein LOC103653934
Zm00001eb107670	0.728398	1.39839	-0.979919	1.08283e-05	Down	A0A804MS83_MAIZE
Zm00001eb034480	0.758361	1.42987	-0.76064	1.07902e-05	Down	Wall-associated receptor kinase galacturonan-binding domain-containing protein
Zm00001eb093140	1.06716	0.590803	0.824118	1.07902e-05	Up	cytochrome P450 90A4
Zm00001eb348590	0.00707522	0.105037	-3.39074	1.05312e-05	Down	Subtilisin-like protease SBT3 precursor
Zm00001eb364720	0.161871	0.55233	-1.86686	1.02048e-05	Down	Leucine-rich repeat-containing N-terminal plant-type domain-containing protein
Zm00001eb296310	0.392169	0.194826	1.03189	1.0162e-05	Up	PF01734:Patatin|Patatin-like phospholipase
Zm00001eb249700	1.95063	3.06389	-0.600239	1.00892e-05	Down	Protein INAPERTURATE POLLEN1
Zm00001eb280480	0.713264	1.35714	-0.923259	1.00758e-05	Down	NAC domain-containing protein
Zm00001eb042310	0.686083	0.313125	1.1743	1.00564e-05	Up	Zinc finger
Zm00001eb293970	0.902859	0.406479	1.18326	1.00115e-05	Up	putative choline kinase 2
Zm00001eb011280	1.02568	2.70409	-1.50021	9.95e-06	Down	chemocyanin
Zm00001eb023970	0.328595	0.812206	-1.2435	9.87427e-06	Down	putative RING zinc finger domain superfamily protein
Zm00001eb098040	1.3123	2.16621	-0.632165	9.84823e-06	Down	phosphatidate cytidylyltransferase
Zm00001eb346290	4.23896	6.31237	-0.675457	9.82492e-06	Down	E3 ubiquitin protein ligase DRIP2
Zm00001eb058610	0.932091	0.424986	1.13907	9.70534e-06	Up	PF01490:Aa_trans|Transmembrane amino acid transporter protein; PF03222:Trp_Tyr_perm|Tryptophan/tyrosine permease family
Zm00001eb119080	1.62908	2.74591	-0.698191	9.53818e-06	Down	WW domain-binding protein 11
Zm00001eb036050	0.838567	1.63052	-1.01457	9.42591e-06	Down	PF02469:Fasciclin|Fasciclin domain
Zm00001eb172260	0.136215	0.6222	-2.02235	9.33676e-06	Down	A0A804NMU5_MAIZE
Zm00001eb119900	0.870476	0.434654	1.04914	9.27903e-06	Up	transcription factor bHLH106-like
Zm00001eb100430	0.23157	0.569352	-1.31866	9.26484e-06	Down	F-box domain-containing protein
Zm00001eb194180	0.196155	0.675049	-1.69089	9.1986e-06	Down	PF04862:DUF642|Protein of unknown function (DUF642)
Zm00001eb232750	0.211568	0.821908	-1.9079	8.77759e-06	Down	CRIB domain-containing protein RIC10
Zm00001eb271840	1.33311	0.560431	1.22915	8.44907e-06	Up	MSP domain-containing protein
Zm00001eb177510	0.526281	0.094674	2.53824	8.41813e-06	Up	uncharacterized protein LOC100281639
Zm00001eb238590	0.983774	0.593347	0.771919	8.39011e-06	Up	Callose synthase 8
Zm00001eb323330	0.103379	0.376624	-1.89236	8.29824e-06	Down	PF00230:MIP|Major intrinsic protein
Zm00001eb010460	0.300295	0.0821024	1.92927	8.29824e-06	Up	nucleic acid binding protein
Zm00001eb093410	0.528907	0.980079	-0.873654	8.291e-06	Down	calcium-dependent protein kinase 25
Zm00001eb162590	0.936893	0.305486	1.73481	8.23789e-06	Up	DUF724 domain-containing protein 6
Zm00001eb379850	1.77483	0.828152	1.16923	7.94326e-06	Up	PF01734:Patatin|Patatin-like phospholipase
Zm00001eb359320	0.875467	1.38642	-0.611841	7.83162e-06	Down	potassium channel 5
Zm00001eb400130	0.125581	0.50717	-1.75727	7.74294e-06	Down	PF00201:UDPGT|UDP-glucoronosyl and UDP-glucosyl transferase
Zm00001eb193710	1.13942	0.318962	1.955	7.74294e-06	Up	probable calcium-binding protein CML17
Zm00001eb022160	1.42298	2.27442	-0.666215	7.64201e-06	Down	PF03953:Tubulin_C|Tubulin C-terminal domain; PF00091:Tubulin|Tubulin/FtsZ family, GTPase domain
Zm00001eb202970	2.61893	4.06001	-0.757261	7.63415e-06	Down	putative germin-like protein 2-1
Zm00001eb063450	0.460137	0.896911	-0.931718	7.62066e-06	Down	Nucleic acid-binding proteins superfamily
Zm00001eb021920	0.0641304	0.412257	-2.73063	7.47161e-06	Down	eukaryotic translation initiation factor 3 subunit E
Zm00001eb100490	0.561092	0.308992	0.954596	7.44574e-06	Up	protease 2
Zm00001eb318080	2.6668	1.51474	0.749104	7.4138e-06	Up	PF01249:Ribosomal_S21e|Ribosomal protein S21e
Zm00001eb046050	0.421223	0.137856	1.59302	7.33599e-06	Up	acyltransferase
Zm00001eb353240	3.05558	6.65402	-1.01761	7.14042e-06	Down	A0A804QSC9_MAIZE
Zm00001eb324630	1.91088	1.24358	0.612938	7.06199e-06	Up	symbiosis receptor-like kinase-like
Zm00001eb206190	5.16097	9.82577	-0.909144	7.04851e-06	Down	40S ribosomal protein S4-like
Zm00001eb379830	1.46676	0.842834	0.880213	7.04054e-06	Up	ribonucleoside-diphosphate reductase small chain
Zm00001eb378190	1.00523	1.82297	-0.853052	7.0267e-06	Down	uncharacterized protein LOC103641918
Zm00001eb099350	16.7001	10.9802	0.668811	6.89828e-06	Up	Transcription initiation factor TFIID subunit 2
Zm00001eb425310	0.69289	0.399578	0.822297	6.86314e-06	Up	U-box domain-containing protein 7
Zm00001eb317690	0.923463	1.78968	-0.862204	6.75929e-06	Down	Nucleotide-diphospho-sugar transferase family protein
Zm00001eb426360	0.240839	0.743903	-1.57835	6.64082e-06	Down	-
Zm00001eb205200	0.420539	0.802316	-0.940673	6.5963e-06	Down	beta-galactosidase 4
Zm00001eb089620	1.97255	3.02267	-0.620172	6.58482e-06	Down	PF01061:ABC2_membrane|ABC-2 type transporter; PF00005:ABC_tran|ABC transporter; PF08370:PDR_assoc|Plant PDR ABC transporter associated; PF19055:ABC2_membrane_7|ABC-2 type transporter; PF13304:AAA_21|AAA domain, putative AbiEii toxin, Type IV TA system
Zm00001eb106620	0.162562	0.543264	-1.63476	6.53251e-06	Down	male sterile32
Zm00001eb330700	0.342196	0.10181	1.84679	6.53251e-06	Up	Vacuolar-sorting receptor 1
Zm00001eb371750	0.752204	0.262131	1.61037	6.5007e-06	Up	A0A804R217_MAIZE
Zm00001eb179590	1.36049	2.31413	-0.739327	6.45977e-06	Down	transcription factor AIG1
Zm00001eb037740	0.665456	0.258715	1.57019	6.44221e-06	Up	clathrin assembly protein
Zm00001eb006820	0.897428	1.70165	-0.879137	6.42411e-06	Down	Mannan endo-1,4-beta-mannosidase 2
Zm00001eb139870	0.738316	1.46775	-0.867103	6.42411e-06	Down	hypothetical protein BRADI_5g12452v3
Zm00001eb419180	0.749364	1.29561	-0.845693	6.40952e-06	Down	rust resistance kinase Lr10
Zm00001eb404100	1.50168	3.44579	-1.04593	6.19532e-06	Down	Copper transport protein family
Zm00001eb005680	7.80358	13.1754	-0.715467	6.06658e-06	Down	PF02298:Cu_bind_like|Plastocyanin-like domain
Zm00001eb348110	0.60552	0.261889	1.26672	6.01088e-06	Up	PF03171:2OG-FeII_Oxy|2OG-Fe(II) oxygenase superfamily; PF14226:DIOX_N|non-haem dioxygenase in morphine synthesis N-terminal
Zm00001eb055840	1.42392	0.818234	0.936695	5.95503e-06	Up	COMPASS-like H3K4 histone methylase component WDR5A
Zm00001eb085950	0.952094	1.70193	-0.857907	5.93341e-06	Down	Protein XRI1
Zm00001eb087090	0.358129	1.3032	-1.77639	5.92425e-06	Down	PF03357:Snf7|Snf7
Zm00001eb147090	0.944309	1.56938	-0.629532	5.90638e-06	Down	PF00092:VWA|von Willebrand factor type A domain; PF13768:VWA_3|von Willebrand factor type A domain; PF13519:VWA_2|von Willebrand factor type A domain; PF14624:Vwaint|VWA / Hh protein intein-like; PF05762:VWA_CoxE|VWA domain containing CoxE-like protein
Zm00001eb407570	0.630389	0.989613	-0.633871	5.88681e-06	Down	non-specific serine/threonine protein kinase
Zm00001eb156800	1.50999	0.688692	1.18806	5.87015e-06	Up	metal ion binding protein
Zm00001eb350090	0.612809	0.265406	1.36515	5.85401e-06	Up	unknown
Zm00001eb388110	2.06007	3.75277	-0.794625	5.79622e-06	Down	A0A804R4E9_MAIZE
Zm00001eb311830	1.70365	2.59883	-0.707431	5.76027e-06	Down	PF04833:COBRA|COBRA-like protein
Zm00001eb073260	0.0178733	0.507431	-4.04444	5.74218e-06	Down	nitrilase-associated protein
Zm00001eb064780	0.180997	0.550957	-1.62081	5.73562e-06	Down	protein Brevis radix-like 4
Zm00001eb001920	0.139155	0.62446	-2.05854	5.6614e-06	Down	PF14368:LTP_2|Probable lipid transfer; PF00234:Tryp_alpha_amyl|Protease inhibitor/seed storage/LTP family
Zm00001eb073500	0.315069	0.0734712	2.2083	5.60035e-06	Up	PF13839:PC-Esterase|GDSL/SGNH-like Acyl-Esterase family found in Pmr5 and Cas1p; PF14416:PMR5N|PMR5 N terminal Domain
Zm00001eb081550	0.734597	1.35415	-0.820683	5.4387e-06	Down	Pyridoxal phosphate
Zm00001eb024240	0.878748	1.35554	-0.604813	5.35467e-06	Down	disease resistance protein RPM1
Zm00001eb291980	1.59656	2.68313	-0.690432	5.35256e-06	Down	-
Zm00001eb103330	0.531445	0.168215	1.82581	5.33539e-06	Up	Homeobox-leucine zipper protein ATHB-12
Zm00001eb013380	0.0873121	0.335057	-1.89239	5.17756e-06	Down	PF22754:bHLH-TF_ACT-like_plant|Plant bHLH transcription factor, ACT-like domain; PF14215:bHLH-MYC_N|bHLH-MYC and R2R3-MYB transcription factors N-terminal; PF00010:HLH|Helix-loop-helix DNA-binding domain
Zm00001eb369600	0.0768291	0.290803	-1.78857	5.17756e-06	Down	probable inactive receptor kinase At1g48480
Zm00001eb265220	0.947559	3.59962	-1.75717	5.17756e-06	Down	A0A804U9Y9_MAIZE
Zm00001eb146080	0.3665	0.694959	-1.024	5.16027e-06	Down	PF00076:RRM_1|RNA recognition motif
Zm00001eb225070	4.27787	2.7633	0.756206	5.04374e-06	Up	2,3-bisphosphoglycerate-independent phosphoglycerate mutase isoform X1
Zm00001eb204660	0.541836	0.22958	1.2213	5.03545e-06	Up	calmodulin-binding receptor kinase CaMRLK
Zm00001eb247390	0.488673	0.201838	1.13079	5.03545e-06	Up	protein binding protein
Zm00001eb240460	0.2623	0.739267	-1.35553	5.01543e-06	Down	UDP-glycosyltransferase 73D1-like
Zm00001eb062900	0.744732	0.325568	1.15325	5.0126e-06	Up	PF13839:PC-Esterase|GDSL/SGNH-like Acyl-Esterase family found in Pmr5 and Cas1p; PF14416:PMR5N|PMR5 N terminal Domain
Zm00001eb045740	2.67563	5.06826	-0.843945	4.9992e-06	Down	hypothetical protein
Zm00001eb212420	0.907301	0.48528	0.887733	4.86361e-06	Up	protein WHAT'S THIS FACTOR 1, chloroplastic
Zm00001eb050530	1.60291	0.84815	0.967203	4.82445e-06	Up	putative hydrolase C777.06c
Zm00001eb275650	1.39502	0.518072	1.50892	4.77582e-06	Up	TMV response-related protein
Zm00001eb259100	0.300535	0.117227	1.39639	4.77582e-06	Up	ABC transporter G family member 28
Zm00001eb155890	0.537467	0.917729	-0.719832	4.74968e-06	Down	ABC transporter B family member 5
Zm00001eb036320	1.65828	2.74676	-0.695952	4.70565e-06	Down	GDT1-like protein 3
Zm00001eb125480	0.0286173	0.295335	-3.06045	4.67265e-06	Down	nuclease PA3
Zm00001eb066280	0.911939	0.349294	1.29937	4.63907e-06	Up	5-pentadecatrienyl resorcinol O-methyltransferase
Zm00001eb259410	1.09703	0.558447	1.05317	4.58003e-06	Up	Pentatricopeptide repeat-containing protein mitochondrial
Zm00001eb010990	0.410402	0.747848	-0.828972	4.57938e-06	Down	NB-ARC domain-containing protein
Zm00001eb346750	0.702772	0.398224	0.896576	4.54739e-06	Up	PF00010:HLH|Helix-loop-helix DNA-binding domain
Zm00001eb432740	0.119793	0.468096	-1.90786	4.52605e-06	Down	flavonol-3-O-glycoside-7-O-glucosyltransferase 1
Zm00001eb125730	0.109162	0.38597	-1.86696	4.52605e-06	Down	heavy metal-associated isoprenylated plant protein 32
Zm00001eb115530	1.71923	0.937992	1.03055	4.38773e-06	Up	nodulin homeobox
Zm00001eb247790	0.273848	0.761209	-1.51512	4.34355e-06	Down	Late embryogenesis abundant
Zm00001eb127920	1.00929	0.55128	0.896506	4.31928e-06	Up	PF00069:Pkinase|Protein kinase domain; PF07714:PK_Tyr_Ser-Thr|Protein tyrosine and serine/threonine kinase; PF12799:LRR_4|Leucine Rich repeats (2 copies); PF13855:LRR_8|Leucine rich repeat; PF00560:LRR_1|Leucine Rich Repeat; PF08263:LRRNT_2|Leucine rich repeat N-terminal domain; PF03109:ABC1|ABC1 atypical kinase-like domain
Zm00001eb431370	4.4346	3.03252	0.602487	4.25722e-06	Up	A0A804RRV2_MAIZE
Zm00001eb202490	4.54467	2.00287	1.29091	4.25235e-06	Up	A0A804P1S0_MAIZE
Zm00001eb180570	0.829454	1.3932	-0.728019	4.23721e-06	Down	PF13041:PPR_2|PPR repeat family; PF12854:PPR_1|PPR repeat; PF01535:PPR|PPR repeat; PF13812:PPR_3|Pentatricopeptide repeat domain; PF17177:PPR_long|Pentacotripeptide-repeat region of PRORP; PF13428:TPR_14|Tetratricopeptide repeat; PF14559:TPR_19|Tetratricopeptide repeat
Zm00001eb147830	2.40963	1.36022	0.786316	4.17454e-06	Up	reticulon-like protein B12
Zm00001eb350020	5.53328	10.0772	-0.789511	4.14864e-06	Down	A0A804QQR7_MAIZE
Zm00001eb070390	1.03508	0.510276	1.00899	4.12687e-06	Up	PF14226:DIOX_N|non-haem dioxygenase in morphine synthesis N-terminal; PF03171:2OG-FeII_Oxy|2OG-Fe(II) oxygenase superfamily
Zm00001eb033340	0.706913	0.250919	1.45212	3.75416e-06	Up	hypothetical protein ZEAMMB73_Zm00001d031244
Zm00001eb392000	0.87586	1.32837	-0.60855	3.74738e-06	Down	IQ domain-containing protein IQM2
Zm00001eb219990	2.84073	4.55988	-0.634692	3.72907e-06	Down	PF13855:LRR_8|Leucine rich repeat; PF00560:LRR_1|Leucine Rich Repeat; PF12799:LRR_4|Leucine Rich repeats (2 copies); PF13516:LRR_6|Leucine Rich repeat; PF07714:PK_Tyr_Ser-Thr|Protein tyrosine and serine/threonine kinase; PF00069:Pkinase|Protein kinase domain
Zm00001eb352090	1.19133	1.85838	-0.629842	3.72907e-06	Down	PF03514:GRAS|GRAS domain family
Zm00001eb182680	1.02635	1.75854	-0.687619	3.71027e-06	Down	avr9 elicitor response protein
Zm00001eb063650	0.332464	0.644835	-1.02198	3.67953e-06	Down	DUF4378 domain protein
Zm00001eb188400	0.810595	0.418619	1.02379	3.65048e-06	Up	ATPase family AAA domain-containing protein 3
Zm00001eb288180	2.35578	1.63385	0.610259	3.54317e-06	Up	Protease Do-like 10 mitochondrial
Zm00001eb096280	2.85522	1.92636	0.637153	3.53646e-06	Up	PNT1
Zm00001eb047860	0.029533	0.180941	-2.6867	3.48597e-06	Down	putative inositol polyphosphate phosphatase
Zm00001eb331220	0.344502	0.762417	-1.12252	3.48443e-06	Down	CBL-interacting protein kinase 31
Zm00001eb205900	0.468245	2.38529	-2.23985	3.4192e-06	Down	Ethylene-responsive transcription factor ERF060
Zm00001eb238800	0.127229	0.556991	-2.16182	3.41796e-06	Down	Peroxidase P7 precursor
Zm00001eb316850	0.376358	0.0830983	2.23909	3.41796e-06	Up	AT-hook motif nuclear-localized protein 10
Zm00001eb394290	0.359657	0.072512	2.09277	3.41796e-06	Up	PF00071:Ras|Ras family; PF08477:Roc|Ras of Complex, Roc, domain of DAPkinase; PF00025:Arf|ADP-ribosylation factor family; PF00009:GTP_EFTU|Elongation factor Tu GTP binding domain
Zm00001eb407940	0.681934	0.31334	1.11203	3.4044e-06	Up	NB-ARC domain-containing protein
Zm00001eb066820	3.73799	6.14239	-0.611347	3.37207e-06	Down	acidic ribosomal protein P2a-3
Zm00001eb099470	1.00079	0.539711	0.860555	3.36682e-06	Up	PF14309:DUF4378|Domain of unknown function (DUF4378)
Zm00001eb185430	0.297709	0.830474	-1.5502	3.35895e-06	Down	putative protein phosphatase 2C 24
Zm00001eb010650	0.13024	0.358563	-1.47366	3.35895e-06	Down	pentatricopeptide repeat-containing protein At4g21065
Zm00001eb018960	0.0652641	0.341629	-2.29375	3.33307e-06	Down	Phospho-2-dehydro-3-deoxyheptonate aldolase 1, chloroplastic
Zm00001eb150790	0.885641	1.61527	-0.829225	3.24622e-06	Down	DUF4220 domain-containing protein
Zm00001eb156310	0.965328	0.348583	1.43462	3.23889e-06	Up	MAP7 domain-containing protein 1
Zm00001eb026090	0.638143	1.1596	-0.891546	3.21947e-06	Down	PF03141:Methyltransf_29|Putative S-adenosyl-L-methionine-dependent methyltransferase; PF08241:Methyltransf_11|Methyltransferase domain; PF13649:Methyltransf_25|Methyltransferase domain; PF13847:Methyltransf_31|Methyltransferase domain
Zm00001eb122960	0.645192	1.24327	-0.884448	3.17791e-06	Down	Transcription factor ILI3
Zm00001eb210580	5.25169	8.15468	-0.613856	3.15059e-06	Down	A0A804P5Z2_MAIZE
Zm00001eb394890	0.0628631	0.314909	-2.3307	3.14589e-06	Down	putative cytochrome P450 superfamily protein
Zm00001eb280490	1.07018	1.76568	-0.733971	3.10281e-06	Down	NAC domain-containing protein
Zm00001eb145410	1.74745	3.52101	-1.01858	3.06117e-06	Down	protein IQ-DOMAIN 1
Zm00001eb061230	1.53684	2.56501	-0.687149	3.05643e-06	Down	-
Zm00001eb020730	0.246866	0.910777	-1.87886	3.05016e-06	Down	PF05498:RALF|Rapid ALkalinization Factor (RALF)
Zm00001eb350700	1.58567	2.68321	-0.768298	3.03923e-06	Down	PF01417:ENTH|ENTH domain
Zm00001eb178960	1.3324	2.08171	-0.646597	3.02472e-06	Down	ubiquitin-protein ligase/ zinc ion binding protein
Zm00001eb161620	2.10885	0.891887	1.24367	2.99929e-06	Up	PF00176:SNF2-rel_dom|SNF2-related domain; PF00271:Helicase_C|Helicase conserved C-terminal domain; PF04851:ResIII|Type III restriction enzyme, res subunit; PF11496:HDA2-3|Class II histone deacetylase complex subunits 2 and 3; PF00270:DEAD|DEAD/DEAH box helicase
Zm00001eb439810	0.729352	1.31249	-0.834935	2.98661e-06	Down	PF00566:RabGAP-TBC|Rab-GTPase-TBC domain
Zm00001eb114350	4.08182	8.08323	-0.909776	2.95763e-06	Down	A0A804MVE5_MAIZE
Zm00001eb136330	0.239817	0.574054	-1.24608	2.94023e-06	Down	amino acid transporter AVT1C
Zm00001eb287630	0.229587	0.629439	-1.55548	2.91845e-06	Down	uncharacterized protein LOC103636550 isoform X2
Zm00001eb251030	1.30242	2.11927	-0.631936	2.89293e-06	Down	probable dolichyl pyrophosphate Glc1Man9GlcNAc2 alpha-1,3-glucosyltransferase
Zm00001eb322710	6.09527	4.04249	0.642128	2.88959e-06	Up	hypothetical protein ZEAMMB73_Zm00001d021632
Zm00001eb390970	0.0338735	0.212845	-2.56915	2.84969e-06	Down	Protein ROLLING AND ERECT LEAF 2-like
Zm00001eb364010	0.310686	0.663101	-1.00316	2.83261e-06	Down	ENTH/VHS family protein
Zm00001eb043220	0.23516	0.618481	-1.364	2.78978e-06	Down	PF01419:Jacalin|Jacalin-like lectin domain; PF03018:Dirigent|Dirigent-like protein
Zm00001eb099290	1.09125	0.334721	1.68716	2.77208e-06	Up	bHLH transcription factor
Zm00001eb171760	1.67116	2.86843	-0.716113	2.75939e-06	Down	A0A804NML9_MAIZE
Zm00001eb329390	1.88447	1.19962	0.748009	2.75939e-06	Up	PF03171:2OG-FeII_Oxy|2OG-Fe(II) oxygenase superfamily; PF14226:DIOX_N|non-haem dioxygenase in morphine synthesis N-terminal
Zm00001eb285170	1.40309	0.827636	0.896604	2.74579e-06	Up	eukaryotic peptide chain release factor subunit 1-1
Zm00001eb038550	2.42638	4.03499	-0.637768	2.72989e-06	Down	uncharacterized protein LOC103640615 isoform X2
Zm00001eb326520	1.42808	0.961656	0.630902	2.6909e-06	Up	MutS homolog 1
Zm00001eb044590	0.616243	0.167958	1.87277	2.64586e-06	Up	soluble epoxide hydrolase
Zm00001eb249200	0.0278994	0.313826	-3.11417	2.57e-06	Down	translation initiation factor IF-2-like
Zm00001eb367190	0.515216	1.50416	-1.48668	2.56492e-06	Down	uncharacterized protein LOC103626649
Zm00001eb296080	0.422843	0.936519	-1.19707	2.55925e-06	Down	cold acclimation protein COR413-TM1
Zm00001eb399220	0.340382	0.828991	-1.09443	2.55776e-06	Down	Glutamate decarboxylase 1
Zm00001eb424130	1.03375	3.02027	-1.48202	2.53019e-06	Down	A0A804UMK7_MAIZE
Zm00001eb213600	2.37595	1.37613	0.8431	2.52268e-06	Up	Protein LHCP TRANSLOCATION DEFECT-like
Zm00001eb410210	1.21891	2.22587	-0.845752	2.52021e-06	Down	riboflavin synthase alpha chain
Zm00001eb421420	0.7689	0.344494	1.09042	2.50882e-06	Up	hypothetical protein
Zm00001eb011560	0.742136	0.311832	1.26684	2.49077e-06	Up	protein NODULATION SIGNALING PATHWAY 2
Zm00001eb160660	3.27225	5.68663	-0.715824	2.48935e-06	Down	Uroporphyrinogen decarboxylase
Zm00001eb248800	0.281375	0.923365	-1.82214	2.42922e-06	Down	A0A804U8S1_MAIZE
Zm00001eb426300	0.723059	0.337921	1.06161	2.33275e-06	Up	PF08381:BRX|Transcription factor regulating root and shoot growth via Pin3; PF13713:BRX_N|Transcription factor BRX N-terminal domain
Zm00001eb399780	0.435417	0.172089	1.33748	2.32717e-06	Up	myosin-11
Zm00001eb092260	0.698124	1.17962	-0.747745	2.29606e-06	Down	PF10173:Mit_KHE1|Mitochondrial K+-H+ exchange-related
Zm00001eb141270	0.538362	1.11083	-1.12901	2.26523e-06	Down	-
Zm00001eb104300	0.736926	0.366397	0.998337	2.26523e-06	Up	PF16207:RAWUL|RAWUL domain RING finger- and WD40-associated ubiquitin-like
Zm00001eb072190	2.06444	1.31686	0.756014	2.26426e-06	Up	nucleic acid binding protein
Zm00001eb403360	0.855167	1.57228	-0.790604	2.24926e-06	Down	calmodulin binding protein
Zm00001eb057970	1.63395	1.01417	0.75385	2.20589e-06	Up	PF00999:Na_H_Exchanger|Sodium/hydrogen exchanger family
Zm00001eb056700	0.876054	2.17915	-1.18674	2.15833e-06	Down	Ribosomal protein S10p/S20e-like
Zm00001eb158850	0.574124	1.3168	-1.18131	2.15675e-06	Down	PF01125:BUD31|Pre-mRNA-splicing factor BUD31
Zm00001eb076150	0.849272	0.371044	1.22123	2.15675e-06	Up	WAT1-related protein
Zm00001eb366700	1.40828	0.744509	0.925782	2.14612e-06	Up	uncharacterized protein LOC100191324
Zm00001eb290300	2.74857	1.91631	0.604433	2.13348e-06	Up	Exocyst subunit Exo70 family protein
Zm00001eb397270	1.58688	2.5344	-0.683723	2.12898e-06	Down	PF02519:Auxin_inducible|Auxin responsive protein
Zm00001eb287150	0.325942	0.700507	-1.12155	2.11016e-06	Down	Putative RING zinc finger domain superfamily protein
Zm00001eb017100	0.0731173	0.323597	-2.00444	2.05335e-06	Down	-
Zm00001eb082430	0.623162	0.15009	2.1524	2.05335e-06	Up	-
Zm00001eb377320	5.39346	10.0884	-0.953796	2.04264e-06	Down	uncharacterized protein LOC100273850
Zm00001eb055640	0.0909995	0.29771	-1.64224	2.00203e-06	Down	PF01169:UPF0016|Uncharacterized protein family UPF0016
Zm00001eb023100	0.817836	1.54954	-0.916237	1.99777e-06	Down	putative xyloglucan galactosyltransferase GT19
Zm00001eb355060	1.77367	1.05004	0.788802	1.98535e-06	Up	unknown
Zm00001eb203450	2.74334	1.82656	0.629574	1.97699e-06	Up	PF13516:LRR_6|Leucine Rich repeat; PF12799:LRR_4|Leucine Rich repeats (2 copies); PF13855:LRR_8|Leucine rich repeat
Zm00001eb396570	0.561785	0.280211	1.10082	1.95876e-06	Up	PF07058:MAP70|Microtubule-associated protein 70
Zm00001eb309480	0.640558	0.22727	1.56684	1.95429e-06	Up	PF05097:DUF688|Protein of unknown function (DUF688)
Zm00001eb050650	0.739795	1.37863	-0.824427	1.95275e-06	Down	U3 snoRNP-associated protein-like EMB2271
Zm00001eb399860	0.829185	0.458639	0.904325	1.93791e-06	Up	glutamine synthetase 3
Zm00001eb398410	2.07723	3.19014	-0.621675	1.93504e-06	Down	chorismate synthase
Zm00001eb170630	4.51948	7.1528	-0.615141	1.91701e-06	Down	hypothetical protein ZEAMMB73_Zm00001d049308
Zm00001eb415900	7.67288	4.54009	0.668395	1.91701e-06	Up	PF01133:ER|Enhancer of rudimentary
Zm00001eb005360	0.808526	1.54209	-0.916694	1.87713e-06	Down	50S ribosomal protein L18, chloroplastic-like
Zm00001eb190400	1.3901	0.255653	2.60114	1.84692e-06	Up	hypothetical protein ZEAMMB73_Zm00001d051810
Zm00001eb223820	1.41784	2.8745	-0.947149	1.82184e-06	Down	unknown
Zm00001eb142060	0.627369	0.274611	1.3842	1.81084e-06	Up	Protein indeterminate-domain 11
Zm00001eb118580	1.17489	0.481758	1.20075	1.81084e-06	Up	heterogeneous nuclear ribonucleoprotein Q
Zm00001eb101580	1.43697	2.52863	-0.769725	1.80889e-06	Down	PF08392:FAE1_CUT1_RppA|FAE1/Type III polyketide synthase-like protein; PF08541:ACP_syn_III_C|3-Oxoacyl-[acyl-carrier-protein (ACP)] synthase III C terminal; PF02797:Chal_sti_synt_C|Chalcone and stilbene synthases, C-terminal domain
Zm00001eb404880	0.136088	0.451811	-1.71324	1.80042e-06	Down	PF07714:PK_Tyr_Ser-Thr|Protein tyrosine and serine/threonine kinase; PF00069:Pkinase|Protein kinase domain
Zm00001eb377220	10.1698	6.36788	0.682925	1.79215e-06	Up	Replication protein A OB domain-containing protein
Zm00001eb010780	3.4456	5.45289	-0.63016	1.7721e-06	Down	Cryptochrome/DNA photolyase FAD-binding domain-containing protein
Zm00001eb093510	0.367981	0.70015	-0.919006	1.75146e-06	Down	DNA polymerase epsilon catalytic subunit B isoform X2
Zm00001eb093420	4.79411	10.3024	-1.02793	1.74887e-06	Down	PF00481:PP2C|Protein phosphatase 2C
Zm00001eb207270	1.43791	2.31503	-0.658152	1.72373e-06	Down	glyceraldehyde-3-phosphate dehydrogenase, cytosolic
Zm00001eb397360	0.599448	1.1999	-1.00326	1.71268e-06	Down	PF03171:2OG-FeII_Oxy|2OG-Fe(II) oxygenase superfamily
Zm00001eb165480	0.16407	0.462074	-1.6081	1.70004e-06	Down	F-box family protein
Zm00001eb120800	0.907341	2.70422	-1.50823	1.70004e-06	Down	A0A804MYA1_MAIZE
Zm00001eb418340	0.555602	0.181324	1.53124	1.70004e-06	Up	cytochrome P450 CYP99A1
Zm00001eb198150	0.234259	0.695651	-1.50217	1.69961e-06	Down	O-methyltransferase ZRP4
Zm00001eb067000	0.459914	0.987975	-1.0584	1.69511e-06	Down	PF01536:SAM_decarbox|Adenosylmethionine decarboxylase
Zm00001eb372280	0.110931	0.293877	-1.3249	1.68529e-06	Down	myosin-11
Zm00001eb030430	0.129754	0.470735	-1.85656	1.67449e-06	Down	cyclin-D5-2
Zm00001eb427030	0.331657	0.0879686	1.94736	1.67449e-06	Up	5'-3' exoribonuclease 4
Zm00001eb127640	0.0163381	0.25541	-3.56505	1.63241e-06	Down	hypothetical protein PVAP13_9NG149600
Zm00001eb262600	0.0147938	0.215862	-3.56502	1.63241e-06	Down	HAT C-terminal dimerisation domain-containing protein
Zm00001eb147140	0.346154	0.0308507	3.3816	1.63241e-06	Up	acidic endochitinase
Zm00001eb226440	0.567233	1.08316	-0.888706	1.6319e-06	Down	RING-H2 finger protein ATL43
Zm00001eb115770	0.324498	0.619635	-0.920276	1.61989e-06	Down	disease resistance protein PIK6-NP
Zm00001eb212890	0.245351	0.765333	-1.68965	1.61055e-06	Down	PF00445:Ribonuclease_T2|Ribonuclease T2 family
Zm00001eb273730	1.18677	0.377385	1.58294	1.61055e-06	Up	PF00251:Glyco_hydro_32N|Glycosyl hydrolases family 32 N-terminal domain; PF08244:Glyco_hydro_32C|Glycosyl hydrolases family 32 C terminal
Zm00001eb098900	1.44944	2.38673	-0.725741	1.59448e-06	Down	PF02519:Auxin_inducible|Auxin responsive protein
Zm00001eb190130	0.52463	1.0058	-0.961125	1.5581e-06	Down	PF09425:Jas_motif|Jas motif; PF06200:tify|tify domain
Zm00001eb352320	0.428189	0.0146152	4.17567	1.55629e-06	Up	Ubiquitin-like protease family profile domain-containing protein
Zm00001eb170350	1.20056	1.98251	-0.678583	1.55433e-06	Down	fructose-2,6-bisphosphatase
Zm00001eb223700	0.651823	1.53233	-1.2229	1.53133e-06	Down	A0A804PBC7_MAIZE
Zm00001eb097050	0.77534	1.78308	-1.22289	1.53133e-06	Down	NDR1/HIN1-like protein 10
Zm00001eb399620	1.98051	5.09496	-1.45432	1.5149e-06	Down	BTB/POZ domain and ankyrin repeat-containing protein NPR5
Zm00001eb403860	0.515564	1.37182	-1.42036	1.5149e-06	Down	PF05042:Caleosin|Caleosin related protein
Zm00001eb202030	0.65473	0.24859	1.47319	1.5149e-06	Up	PF00141:peroxidase|Peroxidase
Zm00001eb200650	0.114908	0.356008	-1.62893	1.4912e-06	Down	serine/arginine repetitive matrix protein 1
Zm00001eb005480	1.35679	4.27262	-1.60837	1.4912e-06	Down	A0A804LEF8_MAIZE
Zm00001eb278320	1.49915	0.539433	1.59441	1.4912e-06	Up	Protein TIFY
Zm00001eb283310	0.931597	1.81231	-0.97137	1.47105e-06	Down	phosphoenolpyruvate/phosphate translocator 3, chloroplastic
Zm00001eb288990	2.46727	4.09871	-0.684359	1.46669e-06	Down	PF00514:Arm|Armadillo/beta-catenin-like repeat
Zm00001eb053500	1.03069	1.70331	-0.729543	1.44798e-06	Down	PF03936:Terpene_synth_C|Terpene synthase family, metal binding domain; PF19086:Terpene_syn_C_2|Terpene synthase family 2, C-terminal metal binding; PF01397:Terpene_synth|Terpene synthase, N-terminal domain
Zm00001eb031130	0.133443	0.451337	-1.79105	1.41739e-06	Down	PF03141:Methyltransf_29|Putative S-adenosyl-L-methionine-dependent methyltransferase; PF08241:Methyltransf_11|Methyltransferase domain; PF13649:Methyltransf_25|Methyltransferase domain
Zm00001eb405180	0.059528	0.452035	-2.77347	1.39277e-06	Down	acetylserotonin O-methyltransferase 2
Zm00001eb235360	0.0313389	0.177813	-2.56904	1.39277e-06	Down	cytochrome P450 734A2
Zm00001eb112000	0.814225	1.5628	-0.941622	1.37097e-06	Down	PF03552:Cellulose_synt|Cellulose synthase; PF14569:zf-UDP|Zinc-binding RING-finger; PF13632:Glyco_trans_2_3|Glycosyl transferase family group 2
Zm00001eb430490	2.54397	4.31486	-0.705778	1.35837e-06	Down	Nuclear transport factor 2 (NTF2) family protein
Zm00001eb170970	2.04675	3.38702	-0.750621	1.35433e-06	Down	PF00154:RecA|recA bacterial DNA recombination protein; PF21096:RecA_C|RecA C-terminal domain; PF06745:ATPase|KaiC; PF08423:Rad51|Rad51
Zm00001eb376990	0.521924	1.02829	-0.984251	1.353e-06	Down	PF00249:Myb_DNA-binding|Myb-like DNA-binding domain
Zm00001eb022240	2.02356	3.36233	-0.710703	1.3483e-06	Down	RING-H2 finger protein ATL80
Zm00001eb197950	3.70852	2.39992	0.609153	1.33896e-06	Up	uncharacterized protein LOC100275101
Zm00001eb093760	0.614379	1.79613	-1.6113	1.30433e-06	Down	-
Zm00001eb107630	4.80178	8.06153	-0.79532	1.29703e-06	Down	Ribosome biogenesis protein BMS1/TSR1 C-terminal domain-containing protein
Zm00001eb206480	1.30159	0.592318	1.24757	1.29575e-06	Up	unknown
Zm00001eb216360	6.42011	2.84977	1.12072	1.2902e-06	Up	-
Zm00001eb298880	1.35551	0.40056	1.76788	1.28927e-06	Up	hypothetical protein Zm00014a_038240
Zm00001eb091700	0.250626	0.0736106	1.74511	1.28927e-06	Up	PF07994:NAD_binding_5|Myo-inositol-1-phosphate synthase; PF01658:Inos-1-P_synth|Myo-inositol-1-phosphate synthase
Zm00001eb304610	0.563658	1.13871	-0.951252	1.2828e-06	Down	PF01627:Hpt|Hpt domain
Zm00001eb066560	2.338	1.38812	0.765056	1.2713e-06	Up	uracil-DNA glycosylase
Zm00001eb395100	1.18181	2.01135	-0.777723	1.26605e-06	Down	PF00122:E1-E2_ATPase|E1-E2 ATPase; PF00690:Cation_ATPase_N|Cation transporter/ATPase, N-terminus; PF00702:Hydrolase|haloacid dehalogenase-like hydrolase
Zm00001eb414060	1.01383	2.35488	-1.18661	1.25564e-06	Down	PF00067:p450|Cytochrome P450
Zm00001eb158520	0.464744	1.04185	-1.09525	1.25564e-06	Down	DELLA protein SLN1-like
Zm00001eb272050	0.135013	0.572328	-2.06214	1.23317e-06	Down	chitinase
Zm00001eb042720	0.302472	0.0610682	2.37139	1.23317e-06	Up	putative wall-associated receptor kinase-like 16
Zm00001eb089090	3.20476	1.76775	0.929356	1.21462e-06	Up	RNA pseudouridine synthase 5
Zm00001eb385340	0.536695	1.52467	-1.42933	1.20722e-06	Down	Premnaspirodiene oxygenase
Zm00001eb031040	1.54109	0.859109	1.02179	1.18616e-06	Up	cytochrome P450 76M5
Zm00001eb081690	1.26611	0.337322	2.06311	1.18355e-06	Up	PF01357:Expansin_C|Expansin C-terminal domain; PF03330:DPBB_1|Lytic transglycolase
Zm00001eb406420	0.80987	1.53408	-0.848998	1.1572e-06	Down	Cation/calcium exchanger 5
Zm00001eb260920	1.79297	2.7917	-0.645142	1.1458e-06	Down	PF00249:Myb_DNA-binding|Myb-like DNA-binding domain; PF13921:Myb_DNA-bind_6|Myb-like DNA-binding domain
Zm00001eb130390	0.515667	1.42841	-1.57943	1.13798e-06	Down	PF00248:Aldo_ket_red|Aldo/keto reductase family
Zm00001eb246970	0.941857	2.84417	-1.4897	1.13798e-06	Down	uncharacterized protein LOC100384280 isoform X2
Zm00001eb295060	0.615508	0.220195	1.5671	1.13798e-06	Up	-
Zm00001eb321440	0.712265	0.359539	0.989088	1.13573e-06	Up	putative disease resistance protein RGA3
Zm00001eb154350	3.44496	6.11547	-0.731573	1.13159e-06	Down	-
Zm00001eb196310	1.29696	0.793226	0.751048	1.13159e-06	Up	pentatricopeptide repeat-containing protein At1g52620
Zm00001eb173200	0.657134	1.71561	-1.36391	1.109e-06	Down	A0A804NN82_MAIZE
Zm00001eb033740	2.44952	4.68881	-0.909284	1.10136e-06	Down	PF03094:Mlo|Mlo family
Zm00001eb100110	0.971677	1.56601	-0.63833	1.09703e-06	Down	PF00036:EF-hand_1|EF hand; PF13499:EF-hand_7|EF-hand domain pair; PF13405:EF-hand_6|EF-hand domain; PF13202:EF-hand_5|EF hand; PF13833:EF-hand_8|EF-hand domain pair
Zm00001eb115280	0.0976098	0.832994	-2.9831	1.09182e-06	Down	uncharacterized protein LOC100279500 isoform X2
Zm00001eb035190	0.122876	0.775361	-2.51397	1.08048e-06	Down	PF05627:AvrRpt-cleavage|Cleavage site for pathogenic type III effector avirulence factor Avr
Zm00001eb355400	1.6322	0.784469	1.065	1.07802e-06	Up	MI domain-containing protein
Zm00001eb236710	3.84549	2.34943	0.792878	1.04489e-06	Up	uncharacterized protein LOC100273663
Zm00001eb416910	0.795367	1.28321	-0.634918	1.04212e-06	Down	receptor like protein 22
Zm00001eb147930	7.03836	12.3564	-0.76578	1.03549e-06	Down	PF00010:HLH|Helix-loop-helix DNA-binding domain
Zm00001eb414530	1.48325	3.03129	-1.07405	1.03375e-06	Down	PF00069:Pkinase|Protein kinase domain; PF07714:PK_Tyr_Ser-Thr|Protein tyrosine and serine/threonine kinase
Zm00001eb124080	0.778755	0.35628	1.13211	1.03285e-06	Up	non-specific serine/threonine protein kinase
Zm00001eb218610	1.07098	1.84227	-0.703009	1.01408e-06	Down	Nuclear transcription factor Y subunit A-10
Zm00001eb077770	1.02264	1.68552	-0.70507	1.01328e-06	Down	-
Zm00001eb320870	2.44386	1.23919	1.02543	1.01181e-06	Up	HMG-like nucleosome/chromatin assembly factor D
Zm00001eb120710	0.648118	0.170662	1.80718	9.81688e-07	Up	Agamous-like MADS-box protein AGL5
Zm00001eb365610	1.04525	1.66285	-0.64361	9.79994e-07	Down	U-box domain-containing protein 7
Zm00001eb243150	2.50782	5.65459	-1.06057	9.74443e-07	Down	linoleate 13S-lipoxygenase10
Zm00001eb281880	1.48342	2.31185	-0.689744	9.64404e-07	Down	Major facilitator superfamily protein
Zm00001eb111620	0.550878	0.0826884	2.56593	9.50943e-07	Up	Calcium-binding protein CML42
Zm00001eb242740	2.36319	3.61575	-0.635674	9.42977e-07	Down	PF00085:Thioredoxin|Thioredoxin; PF13905:Thioredoxin_8|Thioredoxin-like
Zm00001eb352360	1.33159	0.603808	1.22133	9.21589e-07	Up	ZEAMMB73_Zm00001d010651
Zm00001eb274980	0.412705	0.985562	-1.29728	9.21374e-07	Down	PF04568:IATP|Mitochondrial ATPase inhibitor, IATP
Zm00001eb421140	0.57323	0.99797	-0.830162	9.05968e-07	Down	uncharacterized protein LOC100275804
Zm00001eb306270	0.61631	1.32221	-1.10675	9.05016e-07	Down	PF05558:DREPP|DREPP plasma membrane polypeptide
Zm00001eb008140	0.257856	0.880421	-1.81517	9.04706e-07	Down	PF03417:AAT|Acyl-coenzyme A:6-aminopenicillanic acid acyl-transferase
Zm00001eb010100	1.31372	0.597638	1.18052	9.04399e-07	Up	cyclin-J18-like
Zm00001eb075270	0.836091	1.64936	-0.99268	9.03622e-07	Down	putative protein kinase superfamily protein
Zm00001eb122360	1.87146	3.24981	-0.779496	8.75901e-07	Down	Phosphatidylinositol/phosphatidylcholine transfer protein SFH6
Zm00001eb104360	0.225552	0.476729	-1.06036	8.68279e-07	Down	DNA mismatch repair protein MLH3
Zm00001eb393510	1.92975	3.44575	-0.829531	8.59143e-07	Down	PF00069:Pkinase|Protein kinase domain; PF07714:PK_Tyr_Ser-Thr|Protein tyrosine and serine/threonine kinase; PF00560:LRR_1|Leucine Rich Repeat; PF13855:LRR_8|Leucine rich repeat; PF08263:LRRNT_2|Leucine rich repeat N-terminal domain; PF12799:LRR_4|Leucine Rich repeats (2 copies); PF13516:LRR_6|Leucine Rich repeat
Zm00001eb149310	0.574733	0.219869	1.44105	8.21853e-07	Up	PLAC8 family protein
Zm00001eb204730	1.27469	2.80946	-1.10703	8.18518e-07	Down	Cwf21
Zm00001eb323220	0.807868	1.47396	-0.767301	8.10802e-07	Down	cysteine-rich receptor-like protein kinase 10
Zm00001eb248270	0.498637	1.25294	-1.44384	8.09043e-07	Down	transcription factor TCP21
Zm00001eb357100	1.34823	2.08669	-0.639137	7.92721e-07	Down	uncharacterized protein LOC100193480
Zm00001eb403330	0.330589	0.735488	-1.00777	7.9003e-07	Down	-
Zm00001eb074200	3.60065	6.4216	-0.749225	7.87199e-07	Down	Protein kinase domain-containing protein
Zm00001eb181980	1.71829	0.994335	0.883029	7.64694e-07	Up	PF07714:PK_Tyr_Ser-Thr|Protein tyrosine and serine/threonine kinase; PF00069:Pkinase|Protein kinase domain
Zm00001eb163050	1.31967	2.41301	-0.860479	7.62227e-07	Down	calmodulin binding protein isoform 1
Zm00001eb167380	1.01848	2.70162	-1.30843	7.62173e-07	Down	PF12937:F-box-like|F-box-like; PF00646:F-box|F-box domain
Zm00001eb369540	0.067469	0.332639	-2.25839	7.59794e-07	Down	PF01135:PCMT|Protein-L-isoaspartate(D-aspartate) O-methyltransferase (PCMT); PF13847:Methyltransf_31|Methyltransferase domain
Zm00001eb326120	0.648113	0.213893	1.56383	7.59517e-07	Up	serine C-palmitoyltransferase
Zm00001eb258610	0.182546	0.572005	-1.60135	7.51645e-07	Down	phytolongin Phyl1.2
Zm00001eb010640	0.578415	0.175192	1.65556	7.51645e-07	Up	geraniol 8-hydroxylase
Zm00001eb304580	0.563228	1.55559	-1.39346	7.45948e-07	Down	A0A804Q8K2_MAIZE
Zm00001eb031990	0.162512	0.51575	-1.62902	7.39436e-07	Down	PF03168:LEA_2|Late embryogenesis abundant protein
Zm00001eb168050	0.061577	0.314195	-2.37287	7.36627e-07	Down	non-reducing end alpha-L-arabinofuranosidase
Zm00001eb199720	3.01185	5.01156	-0.667627	7.3054e-07	Down	unknown
Zm00001eb116640	0.675972	1.46669	-1.01181	7.28444e-07	Down	PF01734:Patatin|Patatin-like phospholipase
Zm00001eb120000	1.74005	3.31193	-0.932135	7.22626e-07	Down	Probable xyloglucan glycosyltransferase 1-like
Zm00001eb434440	0.262991	1.04012	-1.83047	7.01851e-07	Down	Polyketide cyclase/dehydrase and lipid transport superfamily protein
Zm00001eb380650	1.22414	1.82605	-0.60965	6.93781e-07	Down	phosphatidylinositol 4-kinase gamma 5
Zm00001eb177190	0.0429341	0.217698	-2.50306	6.93631e-07	Down	putative subtilase family protein
Zm00001eb225050	0.0609155	0.317758	-2.27431	6.93631e-07	Down	serine carboxypeptidase-like 18
Zm00001eb082310	1.47308	2.4446	-0.692221	6.8817e-07	Down	putative pectinesterase/pectinesterase inhibitor 51
Zm00001eb112850	1.03257	1.89865	-0.974153	6.83441e-07	Down	translation initiation factor IF-2
Zm00001eb075040	0.504813	0.160554	1.77545	6.78768e-07	Up	probable serine/threonine-protein kinase PBL19
Zm00001eb100980	2.02526	3.1476	-0.627421	6.77285e-07	Down	PF14368:LTP_2|Probable lipid transfer; PF00234:Tryp_alpha_amyl|Protease inhibitor/seed storage/LTP family
Zm00001eb203530	0.431185	1.7444	-2.07011	6.63585e-07	Down	Pentatricopeptide repeat-containing protein mitochondrial
Zm00001eb282650	0.280977	0.647039	-1.1753	6.56599e-07	Down	gamma-tubulin
Zm00001eb273090	1.18968	2.24532	-0.909242	6.54831e-07	Down	protein ENHANCED DISEASE RESISTANCE 2
Zm00001eb334310	0.593388	1.52826	-1.29838	6.52524e-07	Down	transcription factor PHYTOCHROME INTERACTING FACTOR-LIKE 13
Zm00001eb291400	1.93677	1.20103	0.707921	6.48839e-07	Up	putative receptor-like protein kinase
Zm00001eb371940	0.989643	0.501092	1.06008	6.3802e-07	Up	DNA polymerase lambda
Zm00001eb331820	2.95227	1.43932	1.02694	6.3802e-07	Up	mavicyanin
Zm00001eb073620	2.06974	3.75139	-0.878717	6.37663e-07	Down	RING-type domain-containing protein
Zm00001eb082270	0.625693	0.268627	1.29779	6.3201e-07	Up	PF14938:SNAP|Soluble NSF attachment protein, SNAP; PF13424:TPR_12|Tetratricopeptide repeat; PF17874:TPR_MalT|MalT-like TPR region; PF07719:TPR_2|Tetratricopeptide repeat; PF13432:TPR_16|Tetratricopeptide repeat
Zm00001eb097770	0.525221	2.75811	-2.4022	6.29963e-07	Down	A0A804MMK8_MAIZE
Zm00001eb095530	0.769309	1.37276	-0.771521	6.26653e-07	Down	putative ARM repeat-containing protein containing family protein
Zm00001eb029560	0.763609	1.41046	-0.881201	6.20437e-07	Down	leucine-rich repeat extensin-like protein 5
Zm00001eb249280	2.08391	1.36182	0.700746	6.13196e-07	Up	uncharacterized protein LOC103651651
Zm00001eb045980	9.06688	4.34881	1.02123	6.11573e-07	Up	B6U1B9_MAIZE
Zm00001eb330780	0.876319	0.290095	1.70936	6.09725e-07	Up	PF03169:OPT|OPT oligopeptide transporter protein
Zm00001eb308410	0.0219407	0.179967	-3.06943	6.0828e-07	Down	uncharacterized protein LOC100275522
Zm00001eb017900	0.154715	1.44079	-3.02704	6.0828e-07	Down	CST complex subunit STN1
Zm00001eb352160	0.0295359	0.27546	-2.98319	6.0828e-07	Down	SKU5 similar 13
Zm00001eb214160	0.144565	0.984141	-2.77326	6.0828e-07	Down	subtilisin-like protease SBT5.6 isoform X5
Zm00001eb357720	0.131984	0.983176	-2.73083	6.0828e-07	Down	thiamine phosphate phosphatase-like protein
Zm00001eb221190	0.852165	1.33523	-0.621399	5.83586e-07	Down	PF03476:MOSC_N|MOSC N-terminal beta barrel domain; PF03473:MOSC|MOSC domain
Zm00001eb000720	1.22882	2.02488	-0.722862	5.83305e-07	Down	PF02466:Tim17|Tim17/Tim22/Tim23/Pmp24 family; PF00536:SAM_1|SAM domain (Sterile alpha motif)
Zm00001eb417460	0.637158	0.224513	1.5671	5.75449e-07	Up	ubiquitin-protein ligase
Zm00001eb192880	11.6873	7.6345	0.638116	5.60621e-07	Up	Tetraspanin-2
Zm00001eb085720	0.908438	2.50645	-1.31959	5.58156e-07	Down	Pentatricopeptide repeat-containing protein
Zm00001eb062930	3.12196	5.23206	-0.671226	5.53765e-07	Down	mitotic-spindle organizing protein 1A
Zm00001eb384710	0.113338	0.748705	-2.68666	5.4661e-07	Down	Putative SWIM zinc finger family protein
Zm00001eb113220	0.0560959	0.318015	-2.51383	5.4661e-07	Down	transcription factor SCREAM2
Zm00001eb135130	0.371154	0.826623	-1.26323	5.46251e-07	Down	PF01535:PPR|PPR repeat; PF13041:PPR_2|PPR repeat family; PF12854:PPR_1|PPR repeat; PF20431:E_motif|E motif; PF13428:TPR_14|Tetratricopeptide repeat; PF13812:PPR_3|Pentatricopeptide repeat domain; PF17177:PPR_long|Pentacotripeptide-repeat region of PRORP; PF14559:TPR_19|Tetratricopeptide repeat
Zm00001eb315500	0.970601	1.66018	-0.78791	5.44057e-07	Down	purine permease 3
Zm00001eb414740	0.610603	0.331445	0.976267	5.29981e-07	Up	DNA polymerase I A, chloroplastic
Zm00001eb391600	1.62574	1.00137	0.70454	5.28876e-07	Up	trehalose-phosphate phosphatase
Zm00001eb341450	0.532768	1.37914	-1.41247	5.22301e-07	Down	stomatal closure-related actin-binding protein 1
Zm00001eb221260	1.48643	2.36493	-0.624676	5.11875e-07	Down	Nijmegen breakage syndrome 1 protein
Zm00001eb403140	3.05026	1.9841	0.662808	5.08936e-07	Up	Transcription factor-like protein DPB
Zm00001eb187340	1.27079	0.634775	0.953854	5.02293e-07	Up	PF14309:DUF4378|Domain of unknown function (DUF4378)
Zm00001eb209620	1.77671	0.727242	1.36783	5.01409e-07	Up	DNAJ heat shock N-terminal domain-containing protein
Zm00001eb315450	0.755207	1.41693	-0.963355	4.98178e-07	Down	ZF-HD protein dimerisation region containing protein
Zm00001eb424340	0.386644	1.08597	-1.45466	4.81309e-07	Down	-
Zm00001eb264810	0.363659	0	5.91336	4.78676e-07	Up	thiamine phosphate synthase
Zm00001eb424990	0.2158	0.587748	-1.36709	4.77048e-07	Down	Glycoside hydrolase family 5 domain-containing protein
Zm00001eb413600	2.54688	4.08451	-0.66007	4.74607e-07	Down	BED-type domain-containing protein
Zm00001eb285460	0.163743	0.715199	-2.17982	4.62712e-07	Down	NRR repressor homolog 1
Zm00001eb337180	0.0932909	0.405519	-2.04018	4.62712e-07	Down	PF02298:Cu_bind_like|Plastocyanin-like domain
Zm00001eb369740	1.32865	2.42705	-0.73967	4.61072e-07	Down	pentatricopeptide repeat-containing protein At1g55890, mitochondrial
Zm00001eb170980	1.72398	3.15012	-0.861502	4.59384e-07	Down	calcium/calmodulin-dependent serine/threonine-protein kinase 1
Zm00001eb251290	1.33156	0.777013	0.792905	4.52901e-07	Up	ubiquitin carboxyl-terminal hydrolase 21
Zm00001eb398170	3.62058	2.39006	0.640364	4.50127e-07	Up	partner of Y14-MAGO
Zm00001eb244380	0.494009	0.987233	-1.01525	4.48906e-07	Down	putative HLH DNA-binding domain superfamily protein
Zm00001eb322690	1.61406	2.47258	-0.71511	4.48879e-07	Down	transparent testa 12 protein
Zm00001eb026400	0.245232	0.681418	-1.37364	4.48057e-07	Down	Queuine tRNA-ribosyltransferase subunit qtrtd1
Zm00001eb346930	1.31116	3.68173	-1.46705	4.42611e-07	Down	hypothetical protein
Zm00001eb272040	2.62485	1.59968	0.867071	4.42585e-07	Up	PF00891:Methyltransf_2|O-methyltransferase domain; PF08100:Dimerisation|Dimerisation domain
Zm00001eb232590	0.0850984	0.358083	-2.04437	4.36587e-07	Down	Protein IRX15-LIKE
Zm00001eb438070	0.445553	1.29731	-1.47018	4.30428e-07	Down	Serine hydrolase domain-containing protein
Zm00001eb246060	0.670326	0.215904	1.54845	4.30428e-07	Up	uncharacterized protein LOC107546744
Zm00001eb330500	0.0226243	0.252578	-3.31092	4.20551e-07	Down	pectinesterase
Zm00001eb137110	1.02691	1.89966	-0.739768	4.20246e-07	Down	Mono-/di-acylglycerol lipase N-terminal
Zm00001eb214620	0.0339237	0.781727	-4.40128	4.19329e-07	Down	PLASMODESMATA CALLOSE-BINDING PROTEIN 3
Zm00001eb345880	0.738678	1.38246	-0.883114	4.17455e-07	Down	Core-2/I-branching beta-16-N-acetylglucosaminyltransferase family protein
Zm00001eb007950	2.42533	1.39259	0.910882	4.17455e-07	Up	uncharacterized protein LOC100277463
Zm00001eb097040	0.756463	1.60322	-1.04304	4.07777e-07	Down	vesicle-associated membrane protein 724
Zm00001eb016720	2.44619	1.49678	0.778981	4.01941e-07	Up	PF23005:DUF7032|Domain of unknown function (DUF7032); PF00514:Arm|Armadillo/beta-catenin-like repeat
Zm00001eb337390	1.50233	2.47576	-0.721202	3.94057e-07	Down	protein NDL1
Zm00001eb352800	0.629447	1.41873	-1.14483	3.9259e-07	Down	secretory carrier-associated membrane protein 3-like
Zm00001eb297530	0.273924	0.623704	-1.18075	3.8832e-07	Down	PF00170:bZIP_1|bZIP transcription factor
Zm00001eb135840	5.79924	9.23709	-0.604389	3.84377e-07	Down	Importin subunit alpha-2
Zm00001eb412350	6.76107	3.81786	0.910964	3.81299e-07	Up	Secreted protein
Zm00001eb057370	0.26877	0.0909578	1.54859	3.80439e-07	Up	kinesin-like protein KIN-12G
Zm00001eb191640	0.834457	2.05892	-1.28764	3.75799e-07	Down	PF00010:HLH|Helix-loop-helix DNA-binding domain
Zm00001eb269210	0.50098	0.220343	1.32466	3.75799e-07	Up	pre-mRNA-splicing factor CWC21
Zm00001eb029440	1.57025	3.37955	-1.25587	3.7416e-07	Down	putative calcium/calmodulin dependent protein kinase
Zm00001eb249470	1.29343	2.62013	-1.06785	3.73332e-07	Down	AP2/ERF domain-containing protein
Zm00001eb153560	0.36395	0.711776	-1.00151	3.55357e-07	Down	kinesin-like protein KIN-14C
Zm00001eb018630	0.343079	1.00491	-1.68889	3.55247e-07	Down	5-pentadecatrienyl resorcinol O-methyltransferase
Zm00001eb389450	10.3176	17.4815	-0.670972	3.38147e-07	Down	A0A804R822_MAIZE
Zm00001eb404190	0.627435	0.179227	1.85608	3.37404e-07	Up	protein Kinase interacting protein
Zm00001eb120360	0.918957	1.51995	-0.712066	3.37291e-07	Down	receptor-like protein kinase
Zm00001eb141500	1.35931	0.701635	1.11082	3.30321e-07	Up	PF14309:DUF4378|Domain of unknown function (DUF4378); PF14383:VARLMGL|DUF761-associated sequence motif
Zm00001eb081500	0.921252	2.30948	-1.35476	3.28798e-07	Down	A0A804MFG7_MAIZE
Zm00001eb145910	1.07955	0.427082	1.37597	3.28798e-07	Up	DUF4094 domain-containing protein
Zm00001eb010010	3.46309	1.87208	0.979816	3.28374e-07	Up	PF13839:PC-Esterase|GDSL/SGNH-like Acyl-Esterase family found in Pmr5 and Cas1p; PF14416:PMR5N|PMR5 N terminal Domain
Zm00001eb247160	0.168673	0.472364	-1.48793	3.26517e-07	Down	-
Zm00001eb346420	0.381281	1.07651	-1.42898	3.26517e-07	Down	PF04515:Choline_transpo|Plasma-membrane choline transporter
Zm00001eb360790	0.658585	0.241384	1.53563	3.26517e-07	Up	Protein kinase domain-containing protein
Zm00001eb236640	0.330861	0.781176	-1.28964	3.2615e-07	Down	protein kinase
Zm00001eb416780	0.900823	1.42724	-0.668785	3.24355e-07	Down	protein CHROMATIN REMODELING 35
Zm00001eb234780	7.24494	13.7831	-0.946899	3.16923e-07	Down	A0A804PFW5_MAIZE
Zm00001eb107320	0.857907	1.43004	-0.741393	3.15453e-07	Down	Organic cation/carnitine transporter 7
Zm00001eb164040	5.9536	3.69613	0.714244	3.0456e-07	Up	YLS9
Zm00001eb424980	0.492279	1.03124	-1.03763	3.0412e-07	Down	pentatricopeptide repeat-containing protein At1g08070, chloroplastic
Zm00001eb166210	0.503898	1.00177	-1.03599	2.98469e-07	Down	Putative polyol transporter 1
Zm00001eb014880	3.84685	7.71058	-0.985081	2.98469e-07	Down	Pyrophosphate--fructose 6-phosphate 1-phosphotransferase subunit alpha
Zm00001eb331160	2.12632	4.29195	-0.934787	2.98469e-07	Down	trafficking protein particle complex protein 2
Zm00001eb375370	2.02815	3.58428	-0.804347	2.9718e-07	Down	unknown
Zm00001eb406440	0.677964	1.33908	-0.942092	2.94649e-07	Down	putative DUF231 domain containing family protein
Zm00001eb034890	1.33594	0.718722	0.971808	2.94649e-07	Up	PF00069:Pkinase|Protein kinase domain; PF07714:PK_Tyr_Ser-Thr|Protein tyrosine and serine/threonine kinase
Zm00001eb290950	0.664279	0.234893	1.58185	2.9453e-07	Up	cytochrome P450 714D1
Zm00001eb149630	3.19032	2.12224	0.602147	2.89219e-07	Up	PF00232:Glyco_hydro_1|Glycosyl hydrolase family 1
Zm00001eb159140	1.29225	1.99779	-0.75493	2.86698e-07	Down	Glycerol-3-phosphate acyltransferase 1
Zm00001eb063840	0.228258	0.0528915	2.13206	2.82504e-07	Up	Elongation factor 2
Zm00001eb032360	0.378132	0.0944313	2.13201	2.82504e-07	Up	PF00036:EF-hand_1|EF hand; PF13499:EF-hand_7|EF-hand domain pair; PF13405:EF-hand_6|EF-hand domain; PF13202:EF-hand_5|EF hand; PF13833:EF-hand_8|EF-hand domain pair; PF12763:EF-hand_4|Cytoskeletal-regulatory complex EF hand; PF14658:EF-hand_9|EF-hand domain; PF21008:AIF-1|Allograft inflammatory factor 1
Zm00001eb324150	1.20254	2.87789	-1.19596	2.8092e-07	Down	A0A804QF55_MAIZE
Zm00001eb050510	1.47753	2.93797	-0.995148	2.80899e-07	Down	PF13041:PPR_2|PPR repeat family; PF01535:PPR|PPR repeat; PF12854:PPR_1|PPR repeat; PF13812:PPR_3|Pentatricopeptide repeat domain; PF17177:PPR_long|Pentacotripeptide-repeat region of PRORP; PF20431:E_motif|E motif; PF14559:TPR_19|Tetratricopeptide repeat
Zm00001eb064080	0.339102	0.850454	-1.22572	2.62835e-07	Down	PF03647:Tmemb_14|Transmembrane proteins 14C
Zm00001eb313600	2.90278	5.11783	-0.753841	2.6047e-07	Down	-
Zm00001eb028140	0.357851	1.4343	-1.93281	2.59453e-07	Down	Premnaspirodiene oxygenase
Zm00001eb145660	4.21367	2.69697	0.701113	2.57388e-07	Up	MADS16
Zm00001eb187880	0.250766	0.684632	-1.4289	2.54767e-07	Down	PF00249:Myb_DNA-binding|Myb-like DNA-binding domain
Zm00001eb406350	1.8905	1.20564	0.677412	2.51684e-07	Up	PF02365:NAM|No apical meristem (NAM) protein
Zm00001eb158280	0.175559	0.700884	-1.87194	2.45839e-07	Down	A0A804NG31_MAIZE
Zm00001eb092120	0.182125	0.717977	-1.79134	2.45839e-07	Down	DUF241 domain protein
Zm00001eb282060	1.03686	0.273088	1.98913	2.45839e-07	Up	PF00069:Pkinase|Protein kinase domain; PF07714:PK_Tyr_Ser-Thr|Protein tyrosine and serine/threonine kinase; PF00560:LRR_1|Leucine Rich Repeat; PF13855:LRR_8|Leucine rich repeat; PF12799:LRR_4|Leucine Rich repeats (2 copies)
Zm00001eb364340	0.446806	1.13075	-1.42037	2.43209e-07	Down	uncharacterized protein LOC103633597
Zm00001eb014700	0	0.193915	-5.94918	2.39426e-07	Down	nicotianamine synthase 2
Zm00001eb343690	0	0.452976	-5.94917	2.39426e-07	Down	-
Zm00001eb266870	0	0.382967	-5.94917	2.39426e-07	Down	PF00081:Sod_Fe_N|Iron/manganese superoxide dismutases, alpha-hairpin domain; PF02777:Sod_Fe_C|Iron/manganese superoxide dismutases, C-terminal domain
Zm00001eb280700	0.704576	1.46351	-1.02288	2.32569e-07	Down	A0A804PXZ2_MAIZE
Zm00001eb360850	3.20737	1.56948	1.04389	2.32569e-07	Up	transcription repressor MYB5
Zm00001eb429280	0.409022	0.16451	1.43188	2.26006e-07	Up	subtilisin-like protease 1
Zm00001eb324460	4.21585	8.11675	-0.917225	2.24895e-07	Down	adenylyl-sulfate kinase isoform 1
Zm00001eb226820	0.921072	1.54189	-0.674769	2.22864e-07	Down	PF07714:PK_Tyr_Ser-Thr|Protein tyrosine and serine/threonine kinase; PF00069:Pkinase|Protein kinase domain
Zm00001eb277900	0.00750903	0.186572	-4.45306	2.17243e-07	Down	NAC domain-containing protein 76-like
Zm00001eb026540	0.0214781	0.594035	-4.34781	2.17243e-07	Down	hypothetical protein
Zm00001eb030730	2.22634	1.49962	0.719068	2.14287e-07	Up	uncharacterized protein LOC100281132 precursor
Zm00001eb402760	5.38806	3.50557	0.65797	2.12734e-07	Up	cyclin dependent kinase inhibitor
Zm00001eb364740	2.87624	5.21926	-0.816238	2.11758e-07	Down	hypothetical protein
Zm00001eb148950	1.19757	0.66264	0.951515	2.07904e-07	Up	ATP binding protein
Zm00001eb298580	0.407476	1.05671	-1.2959	2.05439e-07	Down	Putative WRKY transcription factor 57
Zm00001eb423210	4.78115	7.69569	-0.636368	2.0484e-07	Down	-
Zm00001eb277610	7.78098	13.1907	-0.696353	1.96796e-07	Down	A0A804PYM4_MAIZE
Zm00001eb241840	1.54925	2.84627	-0.800211	1.96746e-07	Down	HMA domain-containing protein
Zm00001eb313770	1.02532	3.01823	-1.42059	1.95416e-07	Down	A0A804QBW3_MAIZE
Zm00001eb204830	0.868242	2.33291	-1.45756	1.93708e-07	Down	pre-mRNA-splicing factor CWC21
Zm00001eb169480	0.29547	0.872098	-1.46212	1.91205e-07	Down	lazy plant1
Zm00001eb204790	0.163801	1.55156	-3.11101	1.87254e-07	Down	pre-mRNA-splicing factor CWC21-like
Zm00001eb318030	0.785226	0.399233	1.08448	1.85718e-07	Up	ADP-ribosylation factor GTPase-activating protein AGD3
Zm00001eb219330	0.200401	0.453075	-1.3065	1.8336e-07	Down	A0A804U6I5_MAIZE
Zm00001eb306890	1.27138	2.2895	-0.805058	1.80682e-07	Down	PF06027:SLC35F|Solute carrier family 35; PF00892:EamA|EamA-like transporter family; PF08627:CRT-like|CRT-like, chloroquine-resistance transporter-like
Zm00001eb344200	1.31558	2.69989	-1.03542	1.76184e-07	Down	ethylene-responsive transcription factor ERF061
Zm00001eb022760	1.344	0.472659	1.66763	1.71783e-07	Up	RING-type E3 ubiquitin transferase
Zm00001eb007140	0.0868669	0.356406	-1.94752	1.7096e-07	Down	probable protein S-acyltransferase 22
Zm00001eb239510	0.183909	0.433074	-1.11911	1.68618e-07	Down	kinesin-like protein KIN-14D
Zm00001eb209450	0.306017	0.783345	-1.42758	1.65886e-07	Down	PF16711:SCAB-ABD|Actin-binding domain of plant-specific actin-binding protein; PF16712:SCAB_CC|Coiled-coil regions of plant-specific actin-binding protein
Zm00001eb242570	0.302244	0.794024	-1.37822	1.65886e-07	Down	PAN domain-containing protein
Zm00001eb121270	0.181214	0.623883	-1.77272	1.65063e-07	Down	nucleic acid binding protein
Zm00001eb054350	0.49104	1.67976	-1.59532	1.64788e-07	Down	probable protein phosphatase 2C 33
Zm00001eb369230	1.2821	3.80194	-1.54676	1.64788e-07	Down	A0A804QUT5_MAIZE
Zm00001eb423430	0.357811	0.768538	-1.09621	1.58124e-07	Down	linoleate 13S-lipoxygenase7
Zm00001eb039150	1.60463	2.59931	-0.806686	1.56217e-07	Down	ribulose bisphosphate carboxylase large chain
Zm00001eb389060	1.64296	2.85746	-0.838851	1.55741e-07	Down	-
Zm00001eb350620	0.361735	0.955392	-1.34	1.54938e-07	Down	uncharacterized protein LOC103644045
Zm00001eb072740	0.0463107	0.236327	-2.31923	1.53927e-07	Down	Protein S-acyltransferase 21
Zm00001eb005730	2.08525	1.09763	0.811818	1.52612e-07	Up	major pollen allergen Car b 1
Zm00001eb152570	0.439572	1.26904	-1.59027	1.50631e-07	Down	PF00069:Pkinase|Protein kinase domain; PF07714:PK_Tyr_Ser-Thr|Protein tyrosine and serine/threonine kinase
Zm00001eb257620	13.9707	22.796	-0.661186	1.50004e-07	Down	A0A804PPF2_MAIZE
Zm00001eb428310	1.88981	0.607388	1.86228	1.49485e-07	Up	ABC transporter domain-containing protein
Zm00001eb132610	0.187984	0.523407	-1.52053	1.49008e-07	Down	receptor protein kinase-like protein ZAR1
Zm00001eb277620	2.17789	3.68921	-0.715827	1.4728e-07	Down	A0A804UAX9_MAIZE
Zm00001eb402170	1.63782	4.94979	-1.65314	1.46192e-07	Down	PF01504:PIP5K|Phosphatidylinositol-4-phosphate 5-Kinase
Zm00001eb099720	0.248707	0.606563	-1.22012	1.42827e-07	Down	uncharacterized protein LOC100279157
Zm00001eb408690	0.570929	0.221528	1.44523	1.42676e-07	Up	Pumilio homolog 12
Zm00001eb104120	0.991794	2.24868	-1.32366	1.41812e-07	Down	SAUR55 - auxin-responsive SAUR family member
Zm00001eb217420	0.0850978	0.440885	-2.40433	1.4008e-07	Down	PF00190:Cupin_1|Cupin
Zm00001eb242070	0.318966	0.0578983	2.55531	1.4008e-07	Up	OTU domain-containing protein
Zm00001eb128930	2.08969	1.35074	0.660584	1.39755e-07	Up	cyclic dof factor 2
Zm00001eb340290	0.78599	1.69053	-1.01022	1.3837e-07	Down	RING-CH-type domain-containing protein
Zm00001eb022750	9.17133	5.7761	0.710147	1.33447e-07	Up	Cyclin-dependent protein kinase inhibitor SMR1
Zm00001eb294560	0.411872	1.0628	-1.36382	1.33041e-07	Down	PF00282:Pyridoxal_deC|Pyridoxal-dependent decarboxylase conserved domain
Zm00001eb231960	0.671064	1.95254	-1.56043	1.31782e-07	Down	T-complex protein 1 subunit gamma
Zm00001eb095280	0.573113	1.61369	-1.47144	1.31782e-07	Down	hypothetical protein
Zm00001eb229880	2.18256	1.24128	0.831829	1.28862e-07	Up	WD repeat-containing protein RUP2
Zm00001eb070190	0.750379	1.35568	-0.800122	1.28576e-07	Down	Peptidyl-prolyl cis-trans isomerase CYP63, partial
Zm00001eb361780	0.746527	1.87824	-1.35563	1.27596e-07	Down	PF10250:O-FucT|GDP-fucose protein O-fucosyltransferase
Zm00001eb145760	0.078651	0.992377	-3.40017	1.24277e-07	Down	CDPK-related protein kinase
Zm00001eb217090	0.0200158	0.177091	-3.11083	1.24277e-07	Down	SOSEKI DIX-like domain-containing protein
Zm00001eb245760	2.31852	3.81101	-0.657005	1.23559e-07	Down	PF16495:SWIRM-assoc_1|SWIRM-associated region 1; PF04433:SWIRM|SWIRM domain; PF00249:Myb_DNA-binding|Myb-like DNA-binding domain; PF00569:ZZ|Zinc finger, ZZ type
Zm00001eb155680	0.0969563	0.680172	-2.62	1.22516e-07	Down	plasma membrane associated protein
Zm00001eb219860	4.02863	2.12255	0.956207	1.20512e-07	Up	PF00069:Pkinase|Protein kinase domain; PF07714:PK_Tyr_Ser-Thr|Protein tyrosine and serine/threonine kinase; PF00560:LRR_1|Leucine Rich Repeat; PF13855:LRR_8|Leucine rich repeat; PF12799:LRR_4|Leucine Rich repeats (2 copies)
Zm00001eb087250	0	0.201843	-6.01228	1.19759e-07	Down	Homeodomain leucine zipper family IV protein
Zm00001eb137850	0	0.327302	-6.01226	1.19759e-07	Down	PF07714:PK_Tyr_Ser-Thr|Protein tyrosine and serine/threonine kinase; PF00069:Pkinase|Protein kinase domain; PF00560:LRR_1|Leucine Rich Repeat; PF13855:LRR_8|Leucine rich repeat; PF12799:LRR_4|Leucine Rich repeats (2 copies); PF08263:LRRNT_2|Leucine rich repeat N-terminal domain; PF13516:LRR_6|Leucine Rich repeat
Zm00001eb040610	0.841373	2.06764	-1.29173	1.18468e-07	Down	pco080605
Zm00001eb046000	0.427022	0.176664	1.16713	1.16111e-07	Up	BTB/POZ domain-containing protein At5g66560
Zm00001eb183270	2.44945	3.96938	-0.700534	1.13982e-07	Down	PF00013:KH_1|KH domain; PF00642:zf-CCCH|Zinc finger C-x8-C-x5-C-x3-H type (and similar); PF18044:zf-CCCH_4|CCCH-type zinc finger; PF18345:zf_CCCH_4|Zinc finger domain; PF16131:Torus|Torus domain
Zm00001eb400630	0.263809	0.648021	-1.26055	1.12874e-07	Down	QWRF motif-containing protein 2
Zm00001eb249980	0.014937	0.466014	-4.40158	1.12416e-07	Down	harpin-induced 1
Zm00001eb334540	10.23	6.90735	0.693996	1.12123e-07	Up	PF13417:GST_N_3|Glutathione S-transferase, N-terminal domain; PF13409:GST_N_2|Glutathione S-transferase, N-terminal domain; PF02798:GST_N|Glutathione S-transferase, N-terminal domain; PF13410:GST_C_2|Glutathione S-transferase, C-terminal domain; PF00043:GST_C|Glutathione S-transferase, C-terminal domain
Zm00001eb122170	2.95815	1.97248	0.65464	1.12123e-07	Up	PF12937:F-box-like|F-box-like
Zm00001eb193130	1.84975	3.20629	-0.803322	1.11823e-07	Down	Chalcone--flavanone isomerase
Zm00001eb377120	6.21906	4.10841	0.689788	1.11736e-07	Up	PF03763:Remorin_C|Remorin, C-terminal region; PF03766:Remorin_N|Remorin, N-terminal region
Zm00001eb120180	1.19963	0.593885	1.06572	1.11655e-07	Up	Phospho-N-acetylmuramoyl-pentapeptide-transferase-like protein
Zm00001eb258980	2.18487	1.46623	0.615396	1.10872e-07	Up	pentatricopeptide repeat-containing protein At1g31430-like
Zm00001eb107730	0.454641	0.886956	-0.957135	1.10607e-07	Down	Protein indeterminate-domain 11
Zm00001eb067050	7.16349	2.88671	1.3239	1.08742e-07	Up	putative apyrase 2
Zm00001eb116160	0.309776	0.647736	-1.0764	1.08533e-07	Down	PF01852:START|START domain; PF08670:MEKHLA|MEKHLA domain; PF00046:Homeodomain|Homeodomain
Zm00001eb044090	0.156215	0.410536	-1.42061	1.05939e-07	Down	interaptin
Zm00001eb199840	1.07574	1.91225	-0.835312	1.05169e-07	Down	IRK-interacting protein
Zm00001eb026550	0.307104	0.683823	-1.09634	1.05146e-07	Down	leucine-rich repeat receptor-like protein kinase PEPR1
Zm00001eb181510	2.55628	1.71447	0.622632	1.05059e-07	Up	transcription factor E2F3
Zm00001eb226570	0.769868	0.181214	2.0758	1.0307e-07	Up	homeobox-leucine zipper protein HOX18
Zm00001eb203520	0.365838	1.77193	-2.32849	1.02055e-07	Down	NADPH-dependent pterin aldehyde reductase
Zm00001eb382310	0.428916	0.0564971	2.91605	1.01948e-07	Up	polygalacturonase At1g48100
Zm00001eb057920	0.742835	1.75285	-1.1869	1.01154e-07	Down	PF00067:p450|Cytochrome P450
Zm00001eb010060	1.71237	0.782033	1.18045	1.01154e-07	Up	PF04525:LOR|LURP-one-related
Zm00001eb019880	1.12159	0.390978	1.6234	1.00259e-07	Up	ZEAMMB73_Zm00001d029501
Zm00001eb324620	0.448815	0.951673	-1.06851	9.77464e-08	Down	exocyst complex component EXO84C
Zm00001eb316340	0.42395	0.080679	2.26487	9.75818e-08	Up	Aspartyl protease AED1
Zm00001eb173390	0.757937	1.49662	-1.09615	9.7303e-08	Down	Lysine histidine transporter 2
Zm00001eb190310	1.09589	3.62253	-1.76898	9.65366e-08	Down	A0A804NVU5_MAIZE
Zm00001eb411880	1.31852	2.55355	-0.92628	9.46416e-08	Down	fiber protein Fb34
Zm00001eb399610	0.746257	2.72887	-1.83139	9.12591e-08	Down	hypothetical protein ZEAMMB73_Zm00001d048022
Zm00001eb258780	0.979639	1.9154	-0.850829	9.09657e-08	Down	diphthamide biosynthesis protein 1
Zm00001eb232640	2.56819	1.54807	0.815404	9.00382e-08	Up	PF00149:Metallophos|Calcineurin-like phosphoesterase; PF16656:Pur_ac_phosph_N|Purple acid Phosphatase, N-terminal domain; PF14008:Metallophos_C|Iron/zinc purple acid phosphatase-like protein C
Zm00001eb022950	0.681049	0.278924	1.41473	8.85715e-08	Up	pollen-specific kinase partner protein
Zm00001eb330310	2.0885	0.827258	1.32005	8.85715e-08	Up	flowering-promoting factor 1-like protein 5
Zm00001eb338680	3.01787	5.04852	-0.677834	8.76119e-08	Down	SFT2 domain containing 2
Zm00001eb229070	2.58714	1.69832	0.662963	8.6723e-08	Up	phospholipase C
Zm00001eb433710	1.49182	0.834656	0.917423	8.65623e-08	Up	protein arginine N-methyltransferase 6
Zm00001eb321430	1.43164	0.897858	0.713821	8.63073e-08	Up	putative disease resistance protein RGA3
Zm00001eb134990	0.472823	1.12246	-1.20626	8.49807e-08	Down	Cyclin-D5-1
Zm00001eb109040	0.366746	0.749764	-0.841265	8.18567e-08	Down	exportin-T
Zm00001eb345120	0.0997308	0.669956	-2.53561	8.16874e-08	Down	AAA+ ATPase domain-containing protein
Zm00001eb029570	0.239019	0.0406188	2.49068	8.16874e-08	Up	TPX2 C-terminal domain-containing protein
Zm00001eb150860	1.74949	1.05269	0.798828	8.02748e-08	Up	putative RING zinc finger domain superfamily protein
Zm00001eb277690	0.323801	1.1808	-1.86666	8.00032e-08	Down	PF01048:PNP_UDP_1|Phosphorylase superfamily
Zm00001eb101430	0.0707388	0.560082	-2.72383	7.95743e-08	Down	pentatricopeptide repeat-containing protein At3g13880
Zm00001eb304900	1.15973	0.136348	3.14577	7.95743e-08	Up	A0A804Q5V1_MAIZE
Zm00001eb036110	0.739108	2.09436	-1.39935	7.83282e-08	Down	F-box/kelch-repeat protein
Zm00001eb316420	0.556088	0.213814	1.44922	7.83282e-08	Up	nuclear ribonuclease Z
Zm00001eb339110	4.01983	2.14926	1.02182	7.81497e-08	Up	Cytochrome P450 71A1
Zm00001eb056620	1.71194	2.87115	-0.696792	7.69429e-08	Down	diphosphomevalonate decarboxylase MVD2, peroxisomal
Zm00001eb031670	0.52216	0.992553	-0.939914	7.65626e-08	Down	putative homeobox/lipid-binding domain family protein
Zm00001eb411760	0.254059	0.903049	-1.90762	7.40298e-08	Down	Adenylate kinase 4
Zm00001eb022990	1.19889	0.526192	1.18982	7.27691e-08	Up	proline oxidase isoform X1
Zm00001eb336860	0.304767	0.745652	-1.2803	7.17127e-08	Down	putative pentatricopeptide repeat-containing protein At3g15930
Zm00001eb283150	0.87781	1.46632	-0.819648	7.09897e-08	Down	phospholipase D alpha 1
Zm00001eb179360	4.04911	6.68902	-0.691305	7.09782e-08	Down	Aminotransferase class I/classII domain-containing protein
Zm00001eb379370	2.68971	6.69161	-1.26111	7.08438e-08	Down	hypothetical protein Zm00014a_003999
Zm00001eb308650	0.0983407	1.62367	-3.81556	6.98901e-08	Down	PF00332:Glyco_hydro_17|Glycosyl hydrolases family 17
Zm00001eb072080	1.53668	3.26746	-1.03619	6.97455e-08	Down	Gamma-soluble NSF attachment protein
Zm00001eb325030	1.52279	3.22958	-1.07816	6.90679e-08	Down	-
Zm00001eb012020	2.2894	3.19822	-0.63263	6.78392e-08	Down	Mannose-1-phosphate guanylyltransferase 1
Zm00001eb395650	1.28357	3.41707	-1.27399	6.72568e-08	Down	RNA-metabolising metallo-beta-lactamase family protein
Zm00001eb053460	0.244912	0.0886287	1.40506	6.56503e-08	Up	PF03372:Exo_endo_phos|Endonuclease/Exonuclease/phosphatase family
Zm00001eb235840	0.403656	1.0055	-1.35848	6.44792e-08	Down	Protein WVD2-like 5
Zm00001eb291210	0.458366	1.16392	-1.34577	6.44792e-08	Down	centromeric histone H3
Zm00001eb036570	1.36559	2.68011	-0.894849	6.44431e-08	Down	PF00249:Myb_DNA-binding|Myb-like DNA-binding domain; PF13921:Myb_DNA-bind_6|Myb-like DNA-binding domain
Zm00001eb013850	5.71117	3.78763	0.663999	6.44277e-08	Up	PF00650:CRAL_TRIO|CRAL/TRIO domain
Zm00001eb155220	0.118029	0.553214	-2.09567	6.37485e-08	Down	Heparanase-like protein 3
Zm00001eb106760	1.43499	2.30448	-0.684054	6.34618e-08	Down	A0A804MRT4_MAIZE
Zm00001eb094690	1.56605	1.00218	0.742683	6.34134e-08	Up	Chlorophyllide a oxygenase chloroplastic
Zm00001eb249860	0.853815	0.20011	2.23618	6.3092e-08	Up	actin-depolymerizing factor
Zm00001eb159030	0.731405	0.236891	1.75667	6.21633e-08	Up	SNF1-related protein kinase regulatory subunit gamma-1
Zm00001eb382300	1.71024	3.44313	-0.921237	6.17067e-08	Down	Small RNA degrading nuclease 3
Zm00001eb125820	1.24033	2.93352	-1.2105	6.1463e-08	Down	PF06886:TPX2|Targeting protein for Xklp2 (TPX2) domain
Zm00001eb310530	2.73995	1.5489	0.885801	6.02527e-08	Up	PF14368:LTP_2|Probable lipid transfer; PF00234:Tryp_alpha_amyl|Protease inhibitor/seed storage/LTP family
Zm00001eb015760	0.726244	1.28246	-0.818112	5.95454e-08	Down	hypothetical protein Zm00014a_020876
Zm00001eb264360	2.7099	1.67854	0.723923	5.95265e-08	Up	probable protein phosphatase 2C 77
Zm00001eb157210	5.31886	3.48355	0.603713	5.94615e-08	Up	HTH HARE-type domain-containing protein
Zm00001eb198140	0.114328	0.54037	-2.32845	5.79698e-08	Down	O-methyltransferase ZRP4-like
Zm00001eb254750	0.0444322	0.232576	-2.09509	5.79698e-08	Down	probable membrane-associated kinase regulator 2
Zm00001eb069080	0.0694435	0.467738	-2.61993	5.79216e-08	Down	A0A804M9N3_MAIZE
Zm00001eb216290	0.960517	0.499544	1.03556	5.77412e-08	Up	atypical receptor-like kinase MARK
Zm00001eb047620	0.16932	0.661901	-1.90787	5.71514e-08	Down	BTB/POZ and MATH domain-containing protein 1
Zm00001eb353050	1.99756	1.14906	0.923392	5.69446e-08	Up	import inner membrane translocase subunit TIM50
Zm00001eb203480	1.60042	4.67659	-1.52018	5.68413e-08	Down	non-classical arabinogalactan protein 30
Zm00001eb155630	0.692493	1.26901	-0.89993	5.63443e-08	Down	-
Zm00001eb130440	0.326407	0.822216	-1.27355	5.49715e-08	Down	A0A804N2T2_MAIZE
Zm00001eb032000	1.69987	2.65668	-0.681929	5.48058e-08	Down	PF00383:dCMP_cyt_deam_1|Cytidine and deoxycytidylate deaminase zinc-binding region; PF14437:MafB19-deam|MafB19-like deaminase; PF14439:Bd3614-deam|Bd3614-like deaminase
Zm00001eb406920	0.27187	1.03686	-2.01546	5.40419e-08	Down	light-inducible protein CPRF2
Zm00001eb309110	1.80828	3.03914	-0.785473	5.36586e-08	Down	Fasciclin-like arabinogalactan protein 2
Zm00001eb163930	0.267348	0.625298	-1.17472	5.19088e-08	Down	PAP/OAS1 substrate-binding domain superfamily
Zm00001eb325280	0.480419	1.10493	-1.05363	5.16553e-08	Down	beta-hexosaminidase
Zm00001eb395910	0.415312	1.20288	-1.51533	5.10487e-08	Down	-
Zm00001eb163220	0.313405	0.973778	-1.50011	5.10487e-08	Down	PF00538:Linker_histone|linker histone H1 and H5 family
Zm00001eb238890	1.22591	2.08932	-0.725575	5.07213e-08	Down	BRASSINOSTEROID INSENSITIVE 1-associated receptor kinase 1
Zm00001eb414970	3.63162	5.48122	-0.601757	5.03256e-08	Down	PF01301:Glyco_hydro_35|Glycosyl hydrolases family 35; PF21467:BetaGal_gal-bd|Beta-galactosidase, galactose-binding domain
Zm00001eb432940	2.85682	1.81432	0.702755	4.9825e-08	Up	GTP cyclohydrolase 1
Zm00001eb146650	3.55448	2.24863	0.66607	4.8874e-08	Up	ethylene-responsive transcription factor ERF115
Zm00001eb050780	0.345092	1.91101	-2.46532	4.75004e-08	Down	A0A804M0W0_MAIZE
Zm00001eb073090	0.156167	0.913502	-2.43523	4.75004e-08	Down	RING-H2 finger protein ATL2L
Zm00001eb051520	0.0966493	0.613899	-2.40463	4.75004e-08	Down	protein ENDOSPERM DEFECTIVE 1
Zm00001eb077910	0.204057	0.703278	-1.85859	4.71045e-08	Down	PF04782:DUF632|Protein of unknown function (DUF632); PF04783:DUF630|Protein of unknown function (DUF630)
Zm00001eb239170	1.37562	2.41679	-0.821473	4.67436e-08	Down	NOD26-like membrane intrinsic protein 1
Zm00001eb056780	1.02671	1.86361	-0.783306	4.66845e-08	Down	WRKY DNA-binding protein 1
Zm00001eb314840	0.407725	0.894879	-1.08719	4.57186e-08	Down	Remorin family protein
Zm00001eb329950	1.07614	2.08138	-0.937004	4.5603e-08	Down	Pentatricopeptide repeat-containing protein
Zm00001eb369620	1.2134	2.83234	-1.08525	4.38557e-08	Down	PF23005:DUF7032|Domain of unknown function (DUF7032); PF00514:Arm|Armadillo/beta-catenin-like repeat
Zm00001eb254630	1.51234	0.658146	1.12781	4.3836e-08	Up	B-block binding subunit of TFIIIC
Zm00001eb007310	1.10249	2.16992	-0.966998	4.36297e-08	Down	CASP-like protein 5A2
Zm00001eb156760	3.15114	1.36171	1.31501	4.36251e-08	Up	A0A804NF83_MAIZE
Zm00001eb340700	0.507805	1.19951	-1.30138	4.31266e-08	Down	serine/threonine-protein phosphatase PP1
Zm00001eb234610	0.610693	1.35853	-1.09632	4.24806e-08	Down	exostosin-like protein
Zm00001eb100210	0.589729	1.29205	-1.02713	4.24806e-08	Down	unknown
Zm00001eb317030	1.47832	0.938129	0.66726	4.17811e-08	Up	PF13632:Glyco_trans_2_3|Glycosyl transferase family group 2; PF13641:Glyco_tranf_2_3|Glycosyltransferase like family 2; PF00535:Glycos_transf_2|Glycosyl transferase family 2
Zm00001eb273170	8.50324	14.2924	-0.669565	4.06048e-08	Down	Amine oxidase domain-containing protein
Zm00001eb235950	1.0151	1.70459	-0.73442	4.00525e-08	Down	subtilisin-like protease SBT5.3
Zm00001eb279640	0.482044	1.2501	-1.37454	3.96379e-08	Down	Sphinganine C4-monooxygenase 1
Zm00001eb214030	0.873911	0.31751	1.56351	3.93468e-08	Up	probable transcription factor GLK2
Zm00001eb146800	0.309062	1.37067	-2.19941	3.80512e-08	Down	RING-H2 finger protein ATL72
Zm00001eb110160	0.136212	0.527013	-1.90787	3.71427e-08	Down	A0A804MTE2_MAIZE
Zm00001eb192320	0.0414731	0.716802	-3.90472	3.70157e-08	Down	ethylene-responsive transcription factor ERF003
Zm00001eb301700	1.86198	0.0956808	3.80471	3.70157e-08	Up	A0A804Q591_MAIZE
Zm00001eb281210	0.428078	0.96763	-1.19331	3.70156e-08	Down	microtubule-associated protein MAP65-1a
Zm00001eb308880	1.48639	4.88766	-1.63717	3.68163e-08	Down	uncharacterized protein LOC100193809
Zm00001eb354550	1.61621	4.92475	-1.59042	3.68163e-08	Down	uncharacterized protein LOC100191718 isoform X1
Zm00001eb067880	0.756178	3.09649	-2.03254	3.56882e-08	Down	A0A804M930_MAIZE
Zm00001eb277140	0.60271	2.36927	-1.83166	3.56882e-08	Down	UDP-galactose/UDP-glucose transporter 3
Zm00001eb082680	2.35609	3.70418	-0.621564	3.52103e-08	Down	protein disulfide isomerase 10
Zm00001eb234280	2.94412	1.21481	1.34123	3.50707e-08	Up	-
Zm00001eb195900	0.618975	0.122274	2.46419	3.43392e-08	Up	PF00294:PfkB|pfkB family carbohydrate kinase
Zm00001eb105080	0.768566	2.20289	-1.45133	3.43293e-08	Down	zinc finger CCCH domain-containing protein 53 isoform X4
Zm00001eb210810	0.758572	1.59823	-1.11503	3.4279e-08	Down	b-cell receptor-associated protein 31-like containing protein
Zm00001eb398130	0.665352	1.49511	-1.087	3.4279e-08	Down	Late embryogenesis abundant protein LEA-2 subgroup domain-containing protein
Zm00001eb192750	0.435562	0.978578	-1.08694	3.4279e-08	Down	Protein kinase protein with adenine nucleotide alpha hydrolase-like domain
Zm00001eb116750	1.58479	2.4784	-0.610018	3.34585e-08	Down	PF02519:Auxin_inducible|Auxin responsive protein
Zm00001eb103110	0.641679	1.72815	-1.4639	3.3352e-08	Down	PF00067:p450|Cytochrome P450
Zm00001eb378770	2.35736	4.56694	-0.936415	3.32642e-08	Down	Chaperone DnaJ-domain superfamily protein
Zm00001eb370590	0.455524	0.950719	-0.964751	3.28338e-08	Down	Phosphoenolpyruvate carboxylase 3
Zm00001eb301670	0.146907	1.09356	-2.65365	3.28223e-08	Down	-
Zm00001eb180320	0.11	0.739759	-2.62002	3.28223e-08	Down	Myb/SANT-like domain-containing protein
Zm00001eb307760	0.0576617	0.397196	-2.62	3.28223e-08	Down	PF01179:Cu_amine_oxid|Copper amine oxidase, enzyme domain; PF02728:Cu_amine_oxidN3|Copper amine oxidase, N3 domain; PF02727:Cu_amine_oxidN2|Copper amine oxidase, N2 domain
Zm00001eb268640	2.10331	3.48148	-0.723793	3.2374e-08	Down	Site-determining protein
Zm00001eb158640	15.3245	24.84	-0.791718	3.23718e-08	Down	Little protein 1
Zm00001eb099340	16.3938	10.8204	0.625745	3.18057e-08	Up	A0A804MN88_MAIZE
Zm00001eb209940	1.0248	2.13828	-1.09643	3.12964e-08	Down	PF22272:LEA_3b|Late embryogenesis abundant protein (LEA_3b subfamily)
Zm00001eb331910	0.799659	0.334324	1.22102	3.12542e-08	Up	PF08312:cwf21|cwf21 domain
Zm00001eb232970	1.81307	1.17912	0.676309	2.88025e-08	Up	PF02732:ERCC4|ERCC4 domain; PF21292:EME1-MUS81_C|EME1/MUS81, C-terminal
Zm00001eb410830	1.26025	0.666393	0.903484	2.86862e-08	Up	PF00643:zf-B_box|B-box zinc finger
Zm00001eb291270	0.846573	1.49813	-0.8788	2.81076e-08	Down	PF18055:RPN6_N|26S proteasome regulatory subunit RPN6 N-terminal domain; PF01399:PCI|PCI domain; PF18503:RPN6_C_helix|26S proteasome subunit RPN6 C-terminal helix domain
Zm00001eb186150	0.437465	1.05784	-1.32799	2.7818e-08	Down	Disease resistance protein RPM1
Zm00001eb278310	0.870143	0.458065	0.963236	2.76113e-08	Up	putative leucine-rich repeat receptor-like serine/threonine-protein kinase At2g24130
Zm00001eb399180	2.73398	1.70483	0.763825	2.75946e-08	Up	protein indeterminate-domain 16
Zm00001eb309080	1.09419	2.00848	-0.740956	2.71367e-08	Down	-
Zm00001eb112340	1.05688	0.374385	1.5184	2.63299e-08	Up	putative clathrin assembly protein At1g33340
Zm00001eb120730	2.02566	1.27586	0.605317	2.6051e-08	Up	PF00091:Tubulin|Tubulin/FtsZ family, GTPase domain; PF03953:Tubulin_C|Tubulin C-terminal domain
Zm00001eb257530	0.653315	1.49199	-1.15653	2.58497e-08	Down	BRASSINOSTEROID INSENSITIVE 1-associated receptor kinase 1
Zm00001eb403550	0.27055	0.62326	-1.31629	2.58361e-08	Down	probable LRR receptor-like serine/threonine-protein kinase At1g12460
Zm00001eb060590	4.08851	7.61468	-0.866497	2.56437e-08	Down	PF14368:LTP_2|Probable lipid transfer; PF00234:Tryp_alpha_amyl|Protease inhibitor/seed storage/LTP family
Zm00001eb100530	1.4367	0.980733	0.626238	2.5613e-08	Up	nucleoporin p58/p45
Zm00001eb043150	0.637673	0.181343	1.74555	2.55605e-08	Up	PF02519:Auxin_inducible|Auxin responsive protein
Zm00001eb402450	1.89994	1.16676	0.749279	2.5442e-08	Up	Major facilitator superfamily domain-containing protein 12
Zm00001eb344050	0.738523	1.59456	-1.14929	2.53815e-08	Down	hypothetical protein ZEAMMB73_Zm00001d009606
Zm00001eb291890	0.0392812	0.372819	-3.04094	2.48558e-08	Down	UDP-glycosyltransferase 73E1
Zm00001eb287540	0.043983	0.319011	-2.86323	2.48558e-08	Down	probable serine/threonine-protein kinase PBL7
Zm00001eb048110	0.0993821	0.780167	-2.79536	2.48558e-08	Down	bronze 2
Zm00001eb309250	0.220899	1.78955	-2.79532	2.48558e-08	Down	F-box protein
Zm00001eb220950	4.83453	7.23064	-0.67938	2.41683e-08	Down	receptor-like protein kinase precursor
Zm00001eb256670	10.0454	17.0434	-0.767219	2.41045e-08	Down	ATP-dependent DNA helicase Q-like 4A
Zm00001eb148810	1.62875	0.349499	2.14562	2.34943e-08	Up	ZEAMMB73_Zm00001d042964
Zm00001eb058740	0.463884	0.138712	1.84689	2.34214e-08	Up	Electron transporter
Zm00001eb148210	0.0689961	0.431865	-2.78068	2.32207e-08	Down	aspartic proteinase PCS1
Zm00001eb274170	0.148138	0.900778	-2.56695	2.32207e-08	Down	Non-specific serine/threonine protein kinase
Zm00001eb061240	0.2017	0.588278	-1.49039	2.30279e-08	Down	PF11347:CRR42-like|Protein CHLORORESPIRATORY REDUCTION 42-like
Zm00001eb191780	0.475183	0.117339	2.12988	2.29892e-08	Up	NAC domain-containing protein 79
Zm00001eb203780	2.57644	4.01286	-0.657667	2.23311e-08	Down	triacylglycerol lipase
Zm00001eb155380	0.894227	2.46798	-1.38052	2.15353e-08	Down	A0A804NEI8_MAIZE
Zm00001eb155850	1.7461	0.723983	1.41818	2.1446e-08	Up	PF01556:DnaJ_C|DnaJ C terminal domain; PF00226:DnaJ|DnaJ domain
Zm00001eb153580	0.894774	1.48873	-0.723964	2.12538e-08	Down	ERAD-associated E3 ubiquitin-protein ligase HRD1A
Zm00001eb185970	0.924523	0.388353	1.33358	2.09147e-08	Up	downstream target of AGL15 2
Zm00001eb297410	1.79455	0.726712	1.29769	2.09147e-08	Up	strigolactone esterase D14
Zm00001eb319230	0.793533	1.66024	-1.05129	2.07181e-08	Down	DOG1 domain-containing protein
Zm00001eb119310	2.27337	4.93151	-1.08831	2.05244e-08	Down	thioesterase family protein
Zm00001eb193230	0.235294	1.29033	-2.48794	2.0285e-08	Down	A0A804NXA8_MAIZE
Zm00001eb192140	2.36051	3.79267	-0.618395	2.02626e-08	Down	uncharacterized protein LOC103655060
Zm00001eb028990	2.21914	4.18493	-0.954801	1.98733e-08	Down	hypothetical protein
Zm00001eb077690	2.94452	1.61229	0.874982	1.97869e-08	Up	Stem 28 kDa glycoprotein precursor
Zm00001eb418410	0.202994	0.644004	-1.72324	1.93617e-08	Down	C2H2-like zinc finger protein
Zm00001eb049880	0.138892	0.473737	-1.67135	1.93617e-08	Down	Scarecrow-like protein 9
Zm00001eb254900	2.94734	7.37874	-1.3971	1.93518e-08	Down	PF01504:PIP5K|Phosphatidylinositol-4-phosphate 5-Kinase; PF02493:MORN|MORN repeat
Zm00001eb068550	0.349991	0.892545	-1.32817	1.93518e-08	Down	crossover junction endonuclease EME1
Zm00001eb183670	1.56904	5.06412	-1.64033	1.91547e-08	Down	ketol-acid reductoisomerase, chloroplastic-like
Zm00001eb133200	0.781478	0.341371	1.23081	1.88905e-08	Up	PF00620:RhoGAP|RhoGAP domain
Zm00001eb330110	0.768405	2.05216	-1.29787	1.85723e-08	Down	transcription factor LATE FLOWERING
Zm00001eb026610	0.149464	1.0645	-2.68646	1.85528e-08	Down	A0A804LPP0_MAIZE
Zm00001eb258250	0.0609129	0.470298	-2.6537	1.85528e-08	Down	F-box/kelch-repeat protein
Zm00001eb284680	3.18704	5.81516	-0.841404	1.8521e-08	Down	G-type lectin S-receptor-like serine/threonine-protein kinase At2g19130
Zm00001eb199340	1.77157	4.58587	-1.36617	1.83604e-08	Down	A0A804P081_MAIZE
Zm00001eb195650	1.58526	2.54674	-0.628071	1.83327e-08	Down	Protein SCARECROW
Zm00001eb249410	0.900944	2.12122	-1.18347	1.76643e-08	Down	Tubby-like F-box protein 6
Zm00001eb075560	0.180047	0.555228	-1.51554	1.75753e-08	Down	probable LRR receptor-like serine/threonine-protein kinase At1g63430
Zm00001eb326240	2.84062	4.6349	-0.670664	1.74718e-08	Down	A0A804QE89_MAIZE
Zm00001eb277300	1.25887	2.44585	-0.882172	1.74406e-08	Down	Senescence-associated protein 5
Zm00001eb151950	0.721249	1.89331	-1.37679	1.72392e-08	Down	PF01643:Acyl-ACP_TE|Acyl-ACP thioesterase N-terminal domain; PF20791:Acyl-ACP_TE_C|Acyl-ACP thioesterase C-terminal domain
Zm00001eb391980	1.66743	3.52557	-1.03455	1.71305e-08	Down	Hydroxyproline O-arabinosyltransferase 1-like
Zm00001eb147670	0.518838	1.64614	-1.59654	1.70012e-08	Down	DNA polymerase epsilon catalytic subunit
Zm00001eb164500	1.64933	0.964243	0.821948	1.69271e-08	Up	Scarecrow-like protein 9
Zm00001eb073180	1.0311	1.88946	-0.853914	1.66958e-08	Down	Fringe-related protein
Zm00001eb136060	0.174369	0.434468	-1.38007	1.6517e-08	Down	PF10250:O-FucT|GDP-fucose protein O-fucosyltransferase
Zm00001eb388430	0.179366	0.606054	-1.92568	1.63236e-08	Down	PF14543:TAXi_N|Xylanase inhibitor N-terminal; PF14541:TAXi_C|Xylanase inhibitor C-terminal; PF00026:Asp|Eukaryotic aspartyl protease
Zm00001eb233030	1.29417	2.94901	-1.19069	1.59728e-08	Down	PF00069:Pkinase|Protein kinase domain; PF07714:PK_Tyr_Ser-Thr|Protein tyrosine and serine/threonine kinase; PF03822:NAF|NAF domain; PF03109:ABC1|ABC1 atypical kinase-like domain; PF14531:Kinase-like|Kinase-like
Zm00001eb271500	4.29355	6.41615	-0.610771	1.59494e-08	Down	zinc finger, C2H2 type family protein
Zm00001eb217830	0.0865724	0.545213	-2.68621	1.59313e-08	Down	A0A804P978_MAIZE
Zm00001eb241790	11.069	5.54096	1.07567	1.5837e-08	Up	PF05687:BES1_N|BES1/BZR1 plant transcription factor, N-terminal
Zm00001eb061300	2.87396	1.61665	0.812848	1.56153e-08	Up	PF00400:WD40|WD domain, G-beta repeat; PF12894:ANAPC4_WD40|Anaphase-promoting complex subunit 4 WD40 domain
Zm00001eb145040	1.87342	3.73531	-0.915127	1.55613e-08	Down	MADS-box transcription factor family protein
Zm00001eb001630	0.00779717	0.209226	-4.64336	1.54788e-08	Down	transcription factor bHLH57
Zm00001eb402640	0.0134217	0.508166	-4.5516	1.54788e-08	Down	glutathione transferase 9
Zm00001eb187590	1.93772	3.85283	-0.967524	1.54452e-08	Down	PF02519:Auxin_inducible|Auxin responsive protein
Zm00001eb088460	11.843	6.78053	0.869623	1.54147e-08	Up	DNA-directed RNA polymerases II, IV and V subunit 9A
Zm00001eb338270	0.187776	0.559984	-1.52035	1.54089e-08	Down	peptide-N4-
Zm00001eb047920	2.75916	4.26535	-0.617036	1.52632e-08	Down	GTPase family protein
Zm00001eb161500	0.854596	0.312608	1.46204	1.52457e-08	Up	uncharacterized protein LOC103654128
Zm00001eb365240	0.918659	0	6.24279	1.49885e-08	Up	A0A804UHQ8_MAIZE
Zm00001eb040680	0.920165	2.25189	-1.2392	1.46509e-08	Down	SAUR33 - auxin-responsive SAUR family member
Zm00001eb236700	1.63067	2.91973	-0.837488	1.43918e-08	Down	PF08423:Rad51|Rad51; PF03796:DnaB_C|DnaB-like helicase C terminal domain; PF13481:AAA_25|AAA domain
Zm00001eb248190	2.96145	4.70851	-0.647154	1.42593e-08	Down	-
Zm00001eb419770	1.39638	0.936216	0.696938	1.42241e-08	Up	ABC transporter C family member 4
Zm00001eb111810	1.12215	0.643969	0.89745	1.4224e-08	Up	lon protease homolog, mitochondrial-like
Zm00001eb025490	0.11964	0.547301	-2.1928	1.42034e-08	Down	Acyl-[acyl-carrier-protein] desaturase 7, chloroplastic
Zm00001eb080350	2.34904	1.52372	0.665883	1.41764e-08	Up	PF10604:Polyketide_cyc2|Polyketide cyclase / dehydrase and lipid transport
Zm00001eb157380	0.905865	1.70881	-0.881703	1.40999e-08	Down	PF00201:UDPGT|UDP-glucoronosyl and UDP-glucosyl transferase; PF06722:EryCIII-like_C|Erythromycin biosynthesis protein CIII-like, C-terminal domain
Zm00001eb154850	1.90152	3.27118	-0.767792	1.40499e-08	Down	uncharacterized protein LOC100276002
Zm00001eb178360	1.25847	2.18222	-0.715005	1.38881e-08	Down	4-coumarate--CoA ligase
Zm00001eb240490	0.148508	0.616531	-1.97369	1.38001e-08	Down	UDP-glycosyltransferase 73C3
Zm00001eb345130	0.582058	1.10252	-0.930313	1.36936e-08	Down	protein Rf1, mitochondrial
Zm00001eb191530	3.45428	5.60458	-0.623035	1.35516e-08	Down	nicotinamide-nucleotide adenylyltransferase 1
Zm00001eb170460	0.555074	0.241175	1.19295	1.35044e-08	Up	putative receptor-like protein kinase
Zm00001eb094860	4.80648	3.06552	0.685511	1.33572e-08	Up	probable alpha-1,6-mannosyltransferase MNN10
Zm00001eb366380	0.173753	0.527801	-1.51542	1.32861e-08	Down	phytolongin Phyl1.2
Zm00001eb052620	0.0853422	0.599511	-2.81093	1.32689e-08	Down	Putative lateral organ boundaries
Zm00001eb153750	0.827589	1.75092	-1.10508	1.31901e-08	Down	DUF1005 family protein
Zm00001eb120650	0.145865	0.751816	-2.28616	1.29738e-08	Down	DNA-binding WRKY
Zm00001eb304520	2.23457	1.33196	0.8454	1.27921e-08	Up	hypothetical protein CIPAW_16G092300
Zm00001eb158610	0.708053	0.276174	1.41346	1.26684e-08	Up	A0A804NG75_MAIZE
Zm00001eb151120	1.85742	1.10928	0.781183	1.26294e-08	Up	pentatricopeptide repeat-containing protein At1g69290
Zm00001eb019090	1.6464	0.868122	1.00983	1.23424e-08	Up	PF03936:Terpene_synth_C|Terpene synthase family, metal binding domain; PF01397:Terpene_synth|Terpene synthase, N-terminal domain; PF19086:Terpene_syn_C_2|Terpene synthase family 2, C-terminal metal binding
Zm00001eb248210	3.14724	5.04315	-0.670198	1.22508e-08	Down	proteasome subunit alpha type
Zm00001eb278940	0.440633	1.14564	-1.3714	1.18449e-08	Down	erwinia induced protein 1
Zm00001eb231650	0.401688	1.17408	-1.65879	1.17028e-08	Down	NADH-ubiquinone oxidoreductase 10.5 kDa subunit
Zm00001eb250400	5.3984	2.7574	0.988225	1.15188e-08	Up	A0A804PN50_MAIZE
Zm00001eb049330	0.134877	0.424681	-1.64174	1.12009e-08	Down	kinesin-related protein13
Zm00001eb384940	1.67725	2.92446	-0.730855	1.11945e-08	Down	PF07714:PK_Tyr_Ser-Thr|Protein tyrosine and serine/threonine kinase; PF00069:Pkinase|Protein kinase domain
Zm00001eb153370	1.32518	0.774767	0.867249	1.11626e-08	Up	proline-rich receptor-like protein kinase PERK2
Zm00001eb396640	1.91244	3.66474	-0.893935	1.09798e-08	Down	PF00916:Sulfate_transp|Sulfate permease family; PF01740:STAS|STAS domain
Zm00001eb430540	6.13277	3.43283	0.970877	1.07247e-08	Up	B-box zinc finger protein 22
Zm00001eb181810	1.88631	3.44863	-0.960937	1.06899e-08	Down	Gelsolin-like domain-containing protein
Zm00001eb056050	0.10332	0.362174	-1.78434	1.03972e-08	Down	unknown
Zm00001eb351060	1.97314	3.18974	-0.696565	1.03771e-08	Down	Vesicle-associated protein 2-2
Zm00001eb418550	0.558699	0.0355905	3.92208	1.03353e-08	Up	protein disulfide-isomerase
Zm00001eb200500	1.32228	0.774292	0.942889	1.02817e-08	Up	protein ROOT HAIR DEFECTIVE 3 homolog 2
Zm00001eb142430	0.927539	1.54038	-0.715168	1.02446e-08	Down	putative transmembrane protein kinase family protein
Zm00001eb028670	2.05647	3.11792	-0.606631	1.02259e-08	Down	PF04765:TOD1_MUCI70|TOD1/MUCI70, glycosyltransferase-like domain
Zm00001eb086730	2.98782	4.9686	-0.66164	9.94093e-09	Down	PF00450:Peptidase_S10|Serine carboxypeptidase
Zm00001eb204750	1.15167	3.12052	-1.3285	9.80548e-09	Down	pre-mRNA-splicing factor CWC21
Zm00001eb098090	0.22177	0.793181	-1.72658	9.60864e-09	Down	probable adenylate kinase 1, chloroplastic
Zm00001eb349430	0.212599	0.713483	-1.68906	9.60864e-09	Down	Tubulin beta-2 chain
Zm00001eb413730	1.33845	0.789181	0.70566	9.59601e-09	Up	PF08879:WRC|WRC; PF08880:QLQ|QLQ
Zm00001eb026700	1.54379	2.79028	-0.843248	9.35204e-09	Down	PF01715:IPPT|IPP transferase; PF01745:IPT|Isopentenyl transferase
Zm00001eb383780	0.182999	0.571099	-1.67236	9.20283e-09	Down	calmodulin-binding receptor kinase CaMRLK
Zm00001eb201380	0.115963	0.769164	-2.49505	9.19063e-09	Down	phosphoenolpyruvate carboxykinase
Zm00001eb206940	0.0573296	0.374985	-2.49502	9.19063e-09	Down	protein ALTERED PHOSPHATE STARVATION RESPONSE 1
Zm00001eb113780	0.385442	0.90306	-1.24333	9.02184e-09	Down	hypothetical protein EE612_021056
Zm00001eb289940	0.909303	0.563342	0.735144	9.01752e-09	Up	uncharacterized protein LOC100501901 precursor
Zm00001eb013920	0.387893	0.114948	1.78624	8.82862e-09	Up	PF01373:Glyco_hydro_14|Glycosyl hydrolase family 14
Zm00001eb139890	2.05045	1.28592	0.807838	8.81307e-09	Up	-
Zm00001eb381200	0.324245	1.39915	-2.05135	8.76083e-09	Down	uncharacterized protein LOC100279592
Zm00001eb429140	1.11604	0.719014	0.639298	8.63175e-09	Up	PF04862:DUF642|Protein of unknown function (DUF642)
Zm00001eb068370	2.28128	3.54119	-0.613616	8.57446e-09	Down	UDP-glycosyltransferase 89B1-like
Zm00001eb118880	3.75089	2.4755	0.64078	8.57446e-09	Up	dnaJ protein
Zm00001eb390560	0.567316	0.136653	2.08418	8.54685e-09	Up	NAC transcription factor
Zm00001eb346560	1.22847	2.24269	-0.849478	8.34699e-09	Down	PF00112:Peptidase_C1|Papain family cysteine protease; PF08246:Inhibitor_I29|Cathepsin propeptide inhibitor domain (I29); PF03051:Peptidase_C1_2|Peptidase C1-like family
Zm00001eb180880	0.361476	1.2286	-1.57761	8.24417e-09	Down	peroxidase 5
Zm00001eb183690	0.280577	0.738368	-1.42705	8.12036e-09	Down	BTB/POZ domain-containing protein
Zm00001eb342050	6.61059	2.08735	1.8192	8.06935e-09	Up	A0A804UG21_MAIZE
Zm00001eb189300	2.74687	1.23838	1.24144	8.00296e-09	Up	pollen-specific arabinogalactan protein BAN102
Zm00001eb315690	0.0325686	1.12187	-4.59838	7.97791e-09	Down	Phospholipid scramblase
Zm00001eb180020	0.027523	0.850344	-4.59829	7.97791e-09	Down	mini zinc finger protein 4
Zm00001eb215240	0.0274573	0.432983	-3.94708	7.97791e-09	Down	PF00365:PFK|Phosphofructokinase
Zm00001eb313930	0.450106	0.0162032	4.55765	7.97791e-09	Up	auxin-responsive protein SAUR41
Zm00001eb255270	1.49101	0.705614	1.03578	7.85886e-09	Up	PF00202:Aminotran_3|Aminotransferase class-III
Zm00001eb246010	2.28076	1.39599	0.85097	7.77998e-09	Up	-
Zm00001eb248250	3.76889	6.98338	-0.871906	7.60285e-09	Down	UV-induced protein uvi31
Zm00001eb010540	0.251861	0.633463	-1.49023	7.45401e-09	Down	ruBisCO large subunit-binding protein subunit beta, chloroplastic
Zm00001eb188680	3.49211	5.66583	-0.619316	7.44025e-09	Down	ARM repeat superfamily protein
Zm00001eb348550	0.315878	0.988961	-1.68819	7.36132e-09	Down	COV1-like protein
Zm00001eb327580	1.64079	0.917434	0.781795	7.33398e-09	Up	protein STRUBBELIG-RECEPTOR FAMILY 6
Zm00001eb178070	0.546368	1.41144	-1.26467	7.14372e-09	Down	aspartate carbamoyltransferase 1
Zm00001eb100570	0.763401	0.219181	1.8807	7.0698e-09	Up	PF06888:Put_Phosphatase|Putative Phosphatase; PF12710:HAD|haloacid dehalogenase-like hydrolase
Zm00001eb044350	3.71139	2.48003	0.627715	7.06381e-09	Up	PF04720:PDDEXK_6|PDDEXK-like family of unknown function
Zm00001eb064750	1.26895	0.663216	1.01809	6.93512e-09	Up	non-specific phospholipase C2
Zm00001eb342370	3.48654	6.27956	-0.790529	6.7532e-09	Down	A0A804QMU3_MAIZE
Zm00001eb250570	1.56211	0.47449	1.72432	6.6475e-09	Up	hypothetical protein ZEAMMB73_Zm00001d017593
Zm00001eb100680	0.21078	0.7341	-1.74474	6.60534e-09	Down	-
Zm00001eb081330	0.943479	0.362185	1.46444	6.43784e-09	Up	E3 ubiquitin-protein ligase ATL6
Zm00001eb195200	0.943965	2.02537	-1.0229	6.3625e-09	Down	Peroxidase 67
Zm00001eb360930	0.833897	0.232687	1.93178	6.13065e-09	Up	Adagio-like protein 3-like
Zm00001eb184110	3.83903	5.91128	-0.660236	5.98195e-09	Down	PF12776:Myb_DNA-bind_3|Myb/SANT-like DNA-binding domain; PF00240:ubiquitin|Ubiquitin family
Zm00001eb402020	4.12884	2.02429	1.05855	5.95983e-09	Up	hypothetical protein
Zm00001eb423890	1.03123	1.73057	-0.760547	5.87323e-09	Down	A0A804RJW8_MAIZE
Zm00001eb071790	1.1648	2.46348	-1.19641	5.73867e-09	Down	A0A804MAX4_MAIZE
Zm00001eb333920	1.46599	3.53281	-1.16111	5.54001e-09	Down	TPX2 C-terminal domain-containing protein
Zm00001eb384900	0.330015	0.0212257	3.84518	5.44961e-09	Up	berberine bridge enzyme-like 18
Zm00001eb017230	2.45165	1.51029	0.731389	5.40124e-09	Up	PF00168:C2|C2 domain
Zm00001eb071580	2.44148	1.0534	1.35266	5.38469e-09	Up	putative peptidyl-tRNA hydrolase PTRHD1
Zm00001eb375060	0.978105	4.50002	-2.20883	5.37586e-09	Down	A0A804R0Y6_MAIZE
Zm00001eb325090	0.213851	0.986967	-2.01094	5.37586e-09	Down	uncharacterized protein LOC103636306
Zm00001eb095830	1.37613	0.310975	2.17201	5.37586e-09	Up	A0A804MLQ7_MAIZE
Zm00001eb140340	1.57145	0.8333	1.00341	5.18648e-09	Up	PF04116:FA_hydroxylase|Fatty acid hydroxylase
Zm00001eb227900	1.71105	4.58079	-1.4268	5.16427e-09	Down	A0A804PD36_MAIZE
Zm00001eb340330	0.0976613	0.389393	-1.90791	5.13624e-09	Down	Galactose oxidase/kelch repeat superfamily protein
Zm00001eb233500	1.39393	0.802032	0.870891	5.08612e-09	Up	Putative clathrin assembly protein
Zm00001eb022050	2.00611	3.56231	-0.769831	4.99048e-09	Down	PF08392:FAE1_CUT1_RppA|FAE1/Type III polyketide synthase-like protein; PF08541:ACP_syn_III_C|3-Oxoacyl-[acyl-carrier-protein (ACP)] synthase III C terminal; PF02797:Chal_sti_synt_C|Chalcone and stilbene synthases, C-terminal domain
Zm00001eb390500	2.57861	1.65918	0.639218	4.9788e-09	Up	PF22754:bHLH-TF_ACT-like_plant|Plant bHLH transcription factor, ACT-like domain; PF00010:HLH|Helix-loop-helix DNA-binding domain
Zm00001eb015980	1.41588	3.38752	-1.22554	4.93018e-09	Down	uncharacterized protein LOC100276195
Zm00001eb329650	3.42595	7.40335	-1.15063	4.8429e-09	Down	ubiquitin-conjugating enzyme E2 34
Zm00001eb241110	1.73368	3.46714	-0.940992	4.83348e-09	Down	RS21-C6 protein
Zm00001eb366860	3.19857	2.20227	0.656711	4.72343e-09	Up	A0A804QXG4_MAIZE
Zm00001eb202650	0.193376	0.502905	-1.37052	4.71831e-09	Down	pentatricopeptide repeat-containing protein At3g13880
Zm00001eb372070	1.90169	0.779449	1.2899	4.70629e-09	Up	Rho-related protein from plants 5
Zm00001eb304010	3.91981	2.33579	0.708447	4.55544e-09	Up	cytokinin-N-glucosyltransferase 1
Zm00001eb206090	0.934007	1.85187	-1.00928	4.53185e-09	Down	PF00091:Tubulin|Tubulin/FtsZ family, GTPase domain; PF12327:FtsZ_C|FtsZ family, C-terminal domain
Zm00001eb357870	13.421	8.69192	0.664433	4.51978e-09	Up	A0A804QRE4_MAIZE
Zm00001eb188970	0.675169	2.58011	-1.88937	4.45975e-09	Down	PF01501:Glyco_transf_8|Glycosyl transferase family 8
Zm00001eb404020	1.03021	1.84908	-0.82899	4.4263e-09	Down	PF03018:Dirigent|Dirigent-like protein
Zm00001eb041010	5.77766	8.46751	-0.610593	4.37019e-09	Down	Scar-like domain-containing protein WAVE 5
Zm00001eb328470	0.208217	0.627618	-1.67339	4.30898e-09	Down	IQ domain-containing protein IQM2
Zm00001eb018140	0.601563	2.03873	-1.62416	4.30619e-09	Down	RRM domain-containing protein
Zm00001eb431630	0.290674	1.91946	-2.71454	4.30135e-09	Down	polyadenylate-binding protein-interacting protein 11
Zm00001eb387960	1.55539	0.228541	2.78453	4.30135e-09	Up	NAD-dependent epimerase/dehydratase domain-containing protein
Zm00001eb098430	0.690777	1.56033	-1.07282	4.22497e-09	Down	PF02781:G6PD_C|Glucose-6-phosphate dehydrogenase, C-terminal domain; PF00479:G6PD_N|Glucose-6-phosphate dehydrogenase, NAD binding domain
Zm00001eb124780	1.42008	2.25917	-0.691533	4.21248e-09	Down	proton pump-interactor BIP131-like
Zm00001eb406150	1.1549	0.344652	1.89877	4.18578e-09	Up	ZEAMMB73_Zm00001d023346
Zm00001eb169930	1.3191	3.10539	-1.25806	4.15883e-09	Down	putative pentatricopeptide repeat-containing protein
Zm00001eb173520	1.34843	2.63952	-1.00366	4.12923e-09	Down	Zinc finger protein CONSTANS-LIKE 7
Zm00001eb306310	0.577331	1.23696	-1.25656	4.08685e-09	Down	PF00069:Pkinase|Protein kinase domain; PF07714:PK_Tyr_Ser-Thr|Protein tyrosine and serine/threonine kinase; PF00560:LRR_1|Leucine Rich Repeat; PF13855:LRR_8|Leucine rich repeat; PF12799:LRR_4|Leucine Rich repeats (2 copies); PF08263:LRRNT_2|Leucine rich repeat N-terminal domain
Zm00001eb335610	3.16564	1.50076	1.16712	4.08685e-09	Up	A0A804QK75_MAIZE
Zm00001eb304860	0.700746	1.2953	-0.860936	4.06988e-09	Down	hypothetical protein ZEAMMB73_Zm00001d014261
Zm00001eb189290	4.53339	2.81306	0.731785	4.06176e-09	Up	NDR1/HIN1-like protein 10
Zm00001eb381280	1.01742	0.37031	1.59305	4.04771e-09	Up	Aspartyl protease AED1
Zm00001eb422700	1.48891	2.52112	-0.825704	4.00728e-09	Down	PsbP domain-containing protein 2 chloroplastic
Zm00001eb017700	4.26995	6.62091	-0.600034	3.99983e-09	Down	PF03100:CcmE|CcmE
Zm00001eb206910	1.266	2.33748	-0.828484	3.91367e-09	Down	PF00083:Sugar_tr|Sugar (and other) transporter; PF07690:MFS_1|Major Facilitator Superfamily
Zm00001eb274030	0.876964	0.249626	1.91528	3.90178e-09	Up	protein G1-like1
Zm00001eb324580	1.17934	2.0024	-0.683083	3.81363e-09	Down	PF00560:LRR_1|Leucine Rich Repeat; PF13855:LRR_8|Leucine rich repeat; PF00069:Pkinase|Protein kinase domain; PF07714:PK_Tyr_Ser-Thr|Protein tyrosine and serine/threonine kinase; PF12799:LRR_4|Leucine Rich repeats (2 copies); PF08263:LRRNT_2|Leucine rich repeat N-terminal domain; PF03109:ABC1|ABC1 atypical kinase-like domain; PF13516:LRR_6|Leucine Rich repeat
Zm00001eb203300	0	0.394289	-6.39009	3.75057e-09	Down	Fasciclin-like arabinogalactan protein 6 precursor
Zm00001eb143960	0.655162	1.67947	-1.31687	3.6248e-09	Down	PF16561:AMPK1_CBM|Glycogen recognition site of AMP-activated protein kinase; PF04739:AMPKBI|5'-AMP-activated protein kinase beta subunit, interaction domain
Zm00001eb040930	5.82674	11.1971	-0.965002	3.57381e-09	Down	ATPase AAA-type core domain-containing protein
Zm00001eb366980	1.99654	5.40445	-1.36864	3.54897e-09	Down	TOM2B
Zm00001eb294510	2.30733	0.741791	1.69409	3.5137e-09	Up	Putative WEB family protein chloroplastic
Zm00001eb122320	4.1715	6.66193	-0.627618	3.51184e-09	Down	BHLH domain-containing protein
Zm00001eb102620	1.28945	2.82501	-1.15884	3.44874e-09	Down	A0A804MPT0_MAIZE
Zm00001eb300240	0.517124	0.11527	2.25264	3.27102e-09	Up	PF03106:WRKY|WRKY DNA -binding domain
Zm00001eb016050	2.32873	1.19952	1.02199	3.18701e-09	Up	65-kDa microtubule-associated protein 3
Zm00001eb017450	3.20355	1.9703	0.787604	3.15283e-09	Up	Guanylate-binding family protein
Zm00001eb077110	0.321425	0.0473951	2.65301	3.03644e-09	Up	PF00320:GATA|GATA zinc finger
Zm00001eb057870	2.05962	3.92981	-0.898694	2.94984e-09	Down	blue copper protein
Zm00001eb180330	1.77636	3.19789	-0.832407	2.92185e-09	Down	gibberellin receptor GID1L2
Zm00001eb404580	1.67241	0.36045	2.4021	2.91491e-09	Up	probable glutathione S-transferase GSTU6
Zm00001eb247090	1.42084	2.42948	-0.761099	2.90791e-09	Down	tic20-like protein
Zm00001eb433820	0.0077763	0.147835	-4.02898	2.86964e-09	Down	PF00931:NB-ARC|NB-ARC domain; PF18052:Rx_N|Rx N-terminal domain
Zm00001eb030170	3.42229	2.2468	0.619471	2.86849e-09	Up	Cytochrome P450 81D11
Zm00001eb390220	21.175	13.1643	0.707924	2.84088e-09	Up	A0A804R6J2_MAIZE
Zm00001eb128620	1.417	2.42992	-0.74358	2.80426e-09	Down	uncharacterized protein LOC100381528
Zm00001eb351460	0.592746	0.102375	2.46637	2.68584e-09	Up	putative membrane-associated kinase regulator 4
Zm00001eb184870	0.287006	0.807721	-1.45307	2.68133e-09	Down	-
Zm00001eb145600	0.891873	0.225372	1.7987	2.64595e-09	Up	gibberellin 20 oxidase 4
Zm00001eb390600	2.85444	4.81789	-0.708663	2.5994e-09	Down	PF00450:Peptidase_S10|Serine carboxypeptidase
Zm00001eb176170	2.20492	3.73285	-0.701801	2.54442e-09	Down	4-hydroxy-tetrahydrodipicolinate reductase 2 chloroplastic
Zm00001eb366420	0.444665	1.09003	-1.30272	2.52397e-09	Down	PF00854:PTR2|POT family; PF07690:MFS_1|Major Facilitator Superfamily
Zm00001eb031360	2.90823	4.50721	-0.626203	2.49144e-09	Down	homocysteine S-methyltransferase-2
Zm00001eb075680	0.515858	1.82503	-1.89054	2.47716e-09	Down	Putative clathrin assembly protein
Zm00001eb099620	0.0631766	0.473762	-2.89776	2.44056e-09	Down	DNA glycosylase superfamily protein
Zm00001eb039300	5.12723	8.35807	-0.662612	2.43672e-09	Down	PF00657:Lipase_GDSL|GDSL-like Lipase/Acylhydrolase
Zm00001eb161090	5.5039	3.38058	0.721332	2.36647e-09	Up	premnaspirodiene oxygenase-like [Panicum miliaceum]
Zm00001eb312010	0.572766	1.49035	-1.62886	2.33095e-09	Down	vacuolar iron transporter 1.2-like
Zm00001eb351870	2.91327	1.46507	1.07899	2.26246e-09	Up	electron transporter
Zm00001eb055930	1.84334	3.36622	-0.791301	2.24956e-09	Down	PF07911:DUF1677|Protein of unknown function (DUF1677)
Zm00001eb274340	2.47169	1.43465	0.775727	2.23291e-09	Up	nuclear transcription factor Y subunit C-2
Zm00001eb230170	2.51036	3.89361	-0.642664	2.20811e-09	Down	PF03171:2OG-FeII_Oxy|2OG-Fe(II) oxygenase superfamily; PF14226:DIOX_N|non-haem dioxygenase in morphine synthesis N-terminal
Zm00001eb405370	0.0472855	0.289449	-2.51439	2.08674e-09	Down	putative disease resistance RPP13-like protein 2
Zm00001eb256030	0.0487679	0.295835	-2.51439	2.08674e-09	Down	G-type lectin S-receptor-like serine/threonine-protein kinase At5g35370
Zm00001eb263010	1.50612	0.791503	1.07387	2.07003e-09	Up	cysteine-rich receptor-like protein kinase 6
Zm00001eb398460	0.151959	0.660983	-2.05682	1.99933e-09	Down	PF14547:Hydrophob_seed|Hydrophobic seed protein; PF00234:Tryp_alpha_amyl|Protease inhibitor/seed storage/LTP family
Zm00001eb051670	6.59334	14.6174	-0.999708	1.99736e-09	Down	A0A804M1A4_MAIZE
Zm00001eb400580	2.43691	5.27527	-1.0527	1.9796e-09	Down	mitochondrial ribosomal protein L51/S25/CI-B8 family protein
Zm00001eb216640	2.62913	1.53783	0.778077	1.97593e-09	Up	protein FAF-like, chloroplastic
Zm00001eb081760	0.0772783	0.359732	-2.11816	1.93327e-09	Down	ZEAMMB73_Zm00001d003553
Zm00001eb108850	0.49544	0.102419	2.23423	1.93327e-09	Up	esterase PIR7B
Zm00001eb104830	1.91679	0.999578	0.957242	1.91735e-09	Up	transcription factor bHLH111
Zm00001eb258140	2.32531	3.8263	-0.677461	1.86039e-09	Down	leucine-rich repeat receptor protein kinase MSP1
Zm00001eb038500	0.363202	1.25337	-1.6434	1.84996e-09	Down	ENTH/VHS family protein
Zm00001eb167410	1.13755	0.23381	2.38821	1.84841e-09	Up	Putative calcium-binding protein CML45
Zm00001eb313450	3.93756	6.59052	-0.753909	1.82603e-09	Down	uncharacterized protein LOC103640817 isoform X2
Zm00001eb187890	0.435779	1.33236	-1.48913	1.81576e-09	Down	uncharacterized protein LOC103635750
Zm00001eb099840	17.2654	28.4452	-0.686513	1.79187e-09	Down	O-Glycosyl hydrolase family 17 protein
Zm00001eb344810	0.107873	0.66583	-2.66022	1.73925e-09	Down	WRKY transcription factor WRKY28
Zm00001eb324680	0.326569	1.71326	-2.32015	1.73049e-09	Down	O-fucosyltransferase 36
Zm00001eb371210	1.12404	2.20639	-0.938829	1.72065e-09	Down	tRNA/rRNA methyltransferase
Zm00001eb114500	2.24724	4.45569	-1.01146	1.72032e-09	Down	A0A804MVG9_MAIZE
Zm00001eb404350	0.450764	1.11448	-1.26528	1.68502e-09	Down	-
Zm00001eb216040	5.65461	3.43289	0.706266	1.66834e-09	Up	A0A804P8L4_MAIZE
Zm00001eb229400	0.330523	0.833028	-1.33144	1.65698e-09	Down	Trihelix transcription factor GTL2
Zm00001eb394580	0.365073	0.633866	-0.804829	1.6521e-09	Down	aberrant pollen transmission 1
Zm00001eb379190	2.04753	3.85371	-0.916712	1.6424e-09	Down	RING zinc finger protein-like
Zm00001eb072780	2.23004	3.86856	-0.765094	1.59746e-09	Down	Protein MULTIPLE CHLOROPLAST DIVISION SITE 1
Zm00001eb296610	1.52118	0.523547	1.48862	1.59186e-09	Up	Leucine-rich repeat-containing N-terminal plant-type domain-containing protein
Zm00001eb427540	1.48154	2.4932	-0.720005	1.59057e-09	Down	-
Zm00001eb101630	0.142942	0.845067	-2.48246	1.58107e-09	Down	nuclear transcription factor Y subunit C-6
Zm00001eb285330	0.225443	0.644466	-1.49073	1.57535e-09	Down	pentatricopeptide repeat-containing protein At1g20230
Zm00001eb151210	8.62329	14.072	-0.723778	1.56501e-09	Down	hypothetical protein Zm00014a_020052
Zm00001eb292630	2.36808	4.81208	-0.952305	1.52042e-09	Down	tRNA uridine 5-carboxymethylaminomethyl modification enzyme C-terminal N-terninal subdomain domain-containing protein
Zm00001eb363260	0.213585	0.0111767	4.03062	1.50919e-09	Up	BRCT domain-containing DNA repair protein
Zm00001eb000990	0.373172	1.26501	-1.73507	1.48348e-09	Down	early nodulin-like protein 1
Zm00001eb061910	4.03172	2.77115	0.60526	1.48032e-09	Up	PF13639:zf-RING_2|Ring finger domain; PF13923:zf-C3HC4_2|Zinc finger, C3HC4 type (RING finger); PF12678:zf-rbx1|RING-H2 zinc finger domain; PF17120:zf-RING_16|RING/Ubox like zinc-binding domain; PF17123:zf-RING_11|RING-like zinc finger; PF00097:zf-C3HC4|Zinc finger, C3HC4 type (RING finger); PF13445:zf-RING_UBOX|RING-type zinc-finger
Zm00001eb158710	5.67339	3.80268	0.741412	1.46859e-09	Up	single-stranded DNA-binding protein
Zm00001eb213170	1.97726	1.02388	1.01267	1.44773e-09	Up	replication factor C subunit 5
Zm00001eb345400	1.49534	0.647785	1.33057	1.43292e-09	Up	Vacuolar-processing enzyme gamma-isozyme
Zm00001eb295630	2.16033	3.5058	-0.689502	1.41057e-09	Down	hydroxyproline-rich glycoprotein family protein
Zm00001eb129420	5.13803	8.15412	-0.628836	1.39265e-09	Down	anther-specific proline-rich protein APG-like
Zm00001eb080780	2.33792	3.98849	-0.659769	1.39087e-09	Down	arsenical pump-driving ATPase
Zm00001eb412910	0.0519549	0.397152	-2.89789	1.38173e-09	Down	ATP binding protein
Zm00001eb056150	3.34267	1.08944	1.61274	1.31624e-09	Up	A0A804M3D2_MAIZE
Zm00001eb217440	2.78384	4.67337	-0.63654	1.31133e-09	Down	Growth-regulating factor 2
Zm00001eb246510	0.0898099	0.745835	-2.99063	1.30348e-09	Down	WPP domain-associated protein
Zm00001eb223080	0.251377	0.0259001	3.3412	1.30348e-09	Up	PF01113:DapB_N|Dihydrodipicolinate reductase, N-terminus; PF05173:DapB_C|Dihydrodipicolinate reductase, C-terminus
Zm00001eb311100	1.12451	2.43873	-1.14835	1.28623e-09	Down	-
Zm00001eb216660	0.300663	0.749842	-1.30681	1.28206e-09	Down	PF10294:Methyltransf_16|Lysine methyltransferase; PF03602:Cons_hypoth95|Conserved hypothetical protein 95
Zm00001eb290550	3.02378	1.98702	0.69636	1.26626e-09	Up	U-box domain-containing protein 16
Zm00001eb171770	1.15128	2.43558	-1.00846	1.24054e-09	Down	Kinesin-like protein
Zm00001eb224540	0.367245	1.51905	-1.92804	1.22585e-09	Down	PF02099:Josephin|Josephin
Zm00001eb374430	0.492182	1.195	-1.42566	1.21651e-09	Down	trimethylguanosine synthase
Zm00001eb158000	1.98552	0.779393	1.39232	1.21651e-09	Up	WRKY transcription factor 72A
Zm00001eb101100	0.29817	1.38067	-2.0205	1.21324e-09	Down	threonine endopeptidase
Zm00001eb367680	0.398762	0.0659897	2.75183	1.20537e-09	Up	PF01764:Lipase_3|Lipase (class 3)
Zm00001eb068740	2.0448	0.315811	2.56489	1.20537e-09	Up	Homeodomain-like superfamily protein
Zm00001eb296620	6.66924	10.794	-0.71187	1.18963e-09	Down	PF04859:DUF641|Plant protein of unknown function (DUF641)
Zm00001eb133050	0.58269	1.1851	-1.07657	1.18598e-09	Down	serine/threonine-protein kinase D6PKL1
Zm00001eb331620	2.11561	0.978032	0.996511	1.15698e-09	Up	PF00174:Oxidored_molyb|Oxidoreductase molybdopterin binding domain; PF03404:Mo-co_dimer|Mo-co oxidoreductase dimerisation domain; PF00175:NAD_binding_1|Oxidoreductase NAD-binding domain; PF00970:FAD_binding_6|Oxidoreductase FAD-binding domain; PF00173:Cyt-b5|Cytochrome b5-like Heme/Steroid binding domain
Zm00001eb415600	1.14624	0.318205	1.78897	1.15396e-09	Up	choline-phosphate cytidylyltransferase 2
Zm00001eb284460	0.177241	0.694713	-1.94407	1.14961e-09	Down	-
Zm00001eb425980	1.57966	2.59633	-0.675865	1.12068e-09	Down	PF06799:CGLD27-like|Conserved in the green lineage and diatoms 27
Zm00001eb016750	1.36313	2.34257	-0.79815	1.10383e-09	Down	putative RING zinc finger domain superfamily protein
Zm00001eb394070	0.45024	0.0901341	2.25525	1.10338e-09	Up	Putative calmodulin-binding family protein
Zm00001eb290290	1.60564	3.86936	-1.21754	1.08477e-09	Down	dehydration-responsive element-binding protein 2D
Zm00001eb250760	0.91571	1.62946	-0.813574	1.07048e-09	Down	B3 domain-containing transcription factor NGA2
Zm00001eb385870	1.54485	2.64065	-0.710563	1.06671e-09	Down	fatty acid elongase 1
Zm00001eb171150	6.71479	13.8274	-0.992106	1.03215e-09	Down	A0A804NMC2_MAIZE
Zm00001eb089630	1.29442	2.21821	-0.746357	9.99336e-10	Down	PF22600:MTPAP-like_central|Poly(A) RNA polymerase, mitochondrial-like, central palm domain
Zm00001eb311450	0.183901	0.680717	-1.92442	9.91337e-10	Down	PF04535:CASP_dom|Casparian strip membrane protein domain
Zm00001eb200840	0	0.268939	-6.48213	9.38565e-10	Down	nucleic acid binding protein
Zm00001eb116450	0.213211	0.761039	-1.89948	9.29831e-10	Down	Ripening-related protein 3
Zm00001eb115200	0.541013	0.963981	-0.795653	9.0537e-10	Down	Disease resistance protein RPS2
Zm00001eb072890	0.600341	1.60769	-1.40375	8.95414e-10	Down	alpha-expansin 13
Zm00001eb014980	0.807606	1.99249	-1.29599	8.79882e-10	Down	PF03492:Methyltransf_7|SAM dependent carboxyl methyltransferase
Zm00001eb290770	0.0410559	0.464422	-3.37141	8.76285e-10	Down	shikimate kinase
Zm00001eb129600	9.96944	17.7837	-0.944467	8.76033e-10	Down	A0A804N2F8_MAIZE
Zm00001eb286110	0.747062	1.20745	-0.671396	8.74832e-10	Down	anaphase-promoting complex subunit 1
Zm00001eb373100	2.65824	1.40201	0.96218	8.6511e-10	Up	uncharacterized protein LOC100275348
Zm00001eb226490	2.95192	4.3833	-0.670514	8.6122e-10	Down	xyloglucan endotransglucosylase/hydrolase protein 23
Zm00001eb278620	2.97141	4.83718	-0.688967	8.5891e-10	Down	PF00643:zf-B_box|B-box zinc finger; PF22586:ANCHR-like_BBOX|ANCHR-like B-box zinc-binding domain
Zm00001eb342130	0.0809247	0.945217	-3.43807	8.33905e-10	Down	late embryogenesis abundant protein Lea14-A
Zm00001eb298810	0.87117	0.0668134	3.74671	8.33905e-10	Up	Os07g0120600-like protein
Zm00001eb350780	27.5869	18.0792	0.700297	8.27915e-10	Up	SAD1
Zm00001eb189310	0.421447	1.28084	-1.58673	8.07494e-10	Down	A0A804NVH1_MAIZE
Zm00001eb372840	0.0304323	0.604557	-4.10619	7.92753e-10	Down	uncharacterized protein LOC103647752
Zm00001eb073790	0.0603708	0.473648	-2.95288	7.8061e-10	Down	hypothetical protein ZEAMMB73_Zm00001d032375
Zm00001eb086030	0.0872755	0.697544	-2.92564	7.8061e-10	Down	momilactone A synthase
[truncated: 6,167 more rows]

## Sheet: Table S4
Table S4. Gene Ontology (GO) classification of DEGs based on RNA-seq of WT and dek701 seedlings at 8-day-old.
ID	ONTOLOGY	Description	GeneRatio	BgRatio	pvalue	p.adjust	qvalue	geneID	Count
GO:0016165	MF	linoleate 13S-lipoxygenase activity	9/2566	9/11764	1.10546e-06	0.00183949	0.00174896	Zm00001eb005920/Zm00001eb035010/Zm00001eb054050/Zm00001eb206040/Zm00001eb081610/Zm00001eb144930/Zm00001eb144960/Zm00001eb216870/Zm00001eb423430	9
GO:0003735	MF	structural constituent of ribosome	98/2566	300/11764	7.06015e-06	0.00587404	0.00558495	Zm00001eb057690/Zm00001eb036530/Zm00001eb006110/Zm00001eb007860/Zm00001eb003180/Zm00001eb036790/Zm00001eb020200/Zm00001eb046340/Zm00001eb001640/Zm00001eb049570/Zm00001eb017180/Zm00001eb035770/Zm00001eb002640/Zm00001eb056700/Zm00001eb058750/Zm00001eb047510/Zm00001eb008910/Zm00001eb060550/Zm00001eb012410/Zm00001eb003420/Zm00001eb016600/Zm00001eb054380/Zm00001eb011860/Zm00001eb175100/Zm00001eb170250…	98
GO:0015238	MF	xenobiotic transmembrane transporter activity	37/2566	90/11764	2.78703e-05	0.0154587	0.0146979	Zm00001eb013460/Zm00001eb006660/Zm00001eb038410/Zm00001eb043340/Zm00001eb050850/Zm00001eb011750/Zm00001eb065100/Zm00001eb025160/Zm00001eb028020/Zm00001eb050840/Zm00001eb175810/Zm00001eb164550/Zm00001eb074040/Zm00001eb086100/Zm00001eb073590/Zm00001eb107320/Zm00001eb093580/Zm00001eb146460/Zm00001eb161660/Zm00001eb161670/Zm00001eb129790/Zm00001eb244930/Zm00001eb239090/Zm00001eb253620/Zm00001eb322180…	37
GO:0048531	MF	beta-1,3-galactosyltransferase activity	6/2566	6/11764	0.000107207	0.034717	0.0330084	Zm00001eb182680/Zm00001eb252530/Zm00001eb244510/Zm00001eb314670/Zm00001eb281360/Zm00001eb387850	6
GO:0022857	MF	transmembrane transporter activity	246/2566	918/11764	0.000112386	0.034717	0.0330084	Zm00001eb013460/Zm00001eb008810/Zm00001eb006660/Zm00001eb038410/Zm00001eb019840/Zm00001eb038710/Zm00001eb056820/Zm00001eb043340/Zm00001eb013730/Zm00001eb053440/Zm00001eb000560/Zm00001eb055130/Zm00001eb065380/Zm00001eb057590/Zm00001eb035680/Zm00001eb050850/Zm00001eb008170/Zm00001eb009400/Zm00001eb003730/Zm00001eb011750/Zm00001eb057440/Zm00001eb065100/Zm00001eb042050/Zm00001eb049270/Zm00001eb016160…	246
GO:0016798	MF	hydrolase activity, acting on glycosyl bonds	81/2566	255/11764	0.000125181	0.034717	0.0330084	Zm00001eb046040/Zm00001eb054230/Zm00001eb064190/Zm00001eb036610/Zm00001eb008780/Zm00001eb009780/Zm00001eb008930/Zm00001eb007740/Zm00001eb015090/Zm00001eb057230/Zm00001eb195470/Zm00001eb166340/Zm00001eb181880/Zm00001eb205200/Zm00001eb199510/Zm00001eb117130/Zm00001eb086090/Zm00001eb091640/Zm00001eb088740/Zm00001eb113240/Zm00001eb066560/Zm00001eb083870/Zm00001eb103040/Zm00001eb103810/Zm00001eb138350…	81
GO:0004553	MF	hydrolase activity, hydrolyzing O-glycosyl compounds	73/2566	226/11764	0.000149097	0.0354425	0.0336981	Zm00001eb046040/Zm00001eb054230/Zm00001eb064190/Zm00001eb008780/Zm00001eb009780/Zm00001eb008930/Zm00001eb007740/Zm00001eb015090/Zm00001eb057230/Zm00001eb195470/Zm00001eb166340/Zm00001eb181880/Zm00001eb205200/Zm00001eb199510/Zm00001eb117130/Zm00001eb086090/Zm00001eb091640/Zm00001eb088740/Zm00001eb113240/Zm00001eb083870/Zm00001eb103040/Zm00001eb103810/Zm00001eb138350/Zm00001eb144630/Zm00001eb157610…	73
GO:0008519	MF	ammonium channel activity	10/2566	15/11764	0.000241274	0.050185	0.0477152	Zm00001eb050850/Zm00001eb028020/Zm00001eb050840/Zm00001eb198690/Zm00001eb186570/Zm00001eb107320/Zm00001eb247430/Zm00001eb338980/Zm00001eb289990/Zm00001eb279810	10
GO:0008028	MF	monocarboxylic acid transmembrane transporter activity	20/2566	43/11764	0.000274722	0.0507931	0.0482933	Zm00001eb050850/Zm00001eb025160/Zm00001eb028020/Zm00001eb050840/Zm00001eb075940/Zm00001eb073590/Zm00001eb107320/Zm00001eb097690/Zm00001eb161660/Zm00001eb161670/Zm00001eb147400/Zm00001eb122890/Zm00001eb322950/Zm00001eb317650/Zm00001eb307330/Zm00001eb347570/Zm00001eb339490/Zm00001eb382460/Zm00001eb409360/Zm00001eb428630	20
GO:0015651	MF	quaternary ammonium group transmembrane transporter activity	5/2566	5/11764	0.000492248	0.0819101	0.0778788	Zm00001eb050850/Zm00001eb028020/Zm00001eb050840/Zm00001eb107320/Zm00001eb338980	5
GO:0050896	BP	response to stimulus	1391/2932	5993/13825	2.76848e-07	0.00123154	0.00121057	Zm00001eb036750/Zm00001eb043900/Zm00001eb023690/Zm00001eb005010/Zm00001eb042260/Zm00001eb057840/Zm00001eb010530/Zm00001eb040930/Zm00001eb033030/Zm00001eb060880/Zm00001eb012040/Zm00001eb055860/Zm00001eb061910/Zm00001eb026550/Zm00001eb013460/Zm00001eb031130/Zm00001eb008810/Zm00001eb048320/Zm00001eb053110/Zm00001eb044210/Zm00001eb011780/Zm00001eb043480/Zm00001eb027970/Zm00001eb009260/Zm00001eb006660…	1391
GO:0006952	BP	defense response	249/2932	894/13825	6.58979e-07	0.00123154	0.00121057	Zm00001eb036750/Zm00001eb033030/Zm00001eb060880/Zm00001eb026550/Zm00001eb053110/Zm00001eb011780/Zm00001eb004540/Zm00001eb064190/Zm00001eb012020/Zm00001eb000560/Zm00001eb042820/Zm00001eb055130/Zm00001eb055090/Zm00001eb037080/Zm00001eb056150/Zm00001eb042720/Zm00001eb020470/Zm00001eb062850/Zm00001eb060800/Zm00001eb051510/Zm00001eb022950/Zm00001eb007280/Zm00001eb015160/Zm00001eb040450/Zm00001eb008780…	249
GO:0042493	BP	response to xenobiotic stimulus	192/2932	661/13825	6.77291e-07	0.00123154	0.00121057	Zm00001eb010530/Zm00001eb013460/Zm00001eb006660/Zm00001eb023820/Zm00001eb010780/Zm00001eb038410/Zm00001eb045780/Zm00001eb043340/Zm00001eb002200/Zm00001eb012020/Zm00001eb000560/Zm00001eb013910/Zm00001eb055090/Zm00001eb037080/Zm00001eb042720/Zm00001eb041540/Zm00001eb050850/Zm00001eb062850/Zm00001eb011750/Zm00001eb065100/Zm00001eb012470/Zm00001eb062860/Zm00001eb023680/Zm00001eb025160/Zm00001eb055310…	192
GO:0006950	BP	response to stress	796/2932	3287/13825	9.74832e-07	0.00132943	0.00130679	Zm00001eb036750/Zm00001eb005010/Zm00001eb057840/Zm00001eb010530/Zm00001eb040930/Zm00001eb033030/Zm00001eb060880/Zm00001eb055860/Zm00001eb061910/Zm00001eb026550/Zm00001eb031130/Zm00001eb008810/Zm00001eb053110/Zm00001eb044210/Zm00001eb011780/Zm00001eb043480/Zm00001eb009260/Zm00001eb023820/Zm00001eb020630/Zm00001eb041930/Zm00001eb006020/Zm00001eb018030/Zm00001eb010780/Zm00001eb006110/Zm00001eb004540…	796
GO:0010200	BP	response to chitin	56/2932	147/13825	1.98405e-06	0.00162387	0.00159622	Zm00001eb045780/Zm00001eb002200/Zm00001eb037080/Zm00001eb023680/Zm00001eb022240/Zm00001eb037600/Zm00001eb185160/Zm00001eb199340/Zm00001eb178550/Zm00001eb182360/Zm00001eb206220/Zm00001eb168540/Zm00001eb198620/Zm00001eb190130/Zm00001eb187620/Zm00001eb113050/Zm00001eb074930/Zm00001eb160210/Zm00001eb121040/Zm00001eb149420/Zm00001eb158000/Zm00001eb247570/Zm00001eb249290/Zm00001eb244640/Zm00001eb243960…	56
GO:0009628	BP	response to abiotic stimulus	612/2932	2479/13825	2.24109e-06	0.00162387	0.00159622	Zm00001eb043900/Zm00001eb057840/Zm00001eb010530/Zm00001eb033030/Zm00001eb060880/Zm00001eb031130/Zm00001eb008810/Zm00001eb048320/Zm00001eb011780/Zm00001eb043480/Zm00001eb017330/Zm00001eb015830/Zm00001eb020630/Zm00001eb041930/Zm00001eb006020/Zm00001eb018030/Zm00001eb010780/Zm00001eb006110/Zm00001eb045780/Zm00001eb038710/Zm00001eb052650/Zm00001eb042530/Zm00001eb041070/Zm00001eb002200/Zm00001eb053440…	612
GO:1901700	BP	response to oxygen-containing compound	490/2932	1942/13825	2.423e-06	0.00162387	0.00159622	Zm00001eb023690/Zm00001eb057840/Zm00001eb010530/Zm00001eb033030/Zm00001eb012040/Zm00001eb026550/Zm00001eb031130/Zm00001eb008810/Zm00001eb011780/Zm00001eb043480/Zm00001eb023820/Zm00001eb020630/Zm00001eb041930/Zm00001eb018030/Zm00001eb010780/Zm00001eb045780/Zm00001eb036560/Zm00001eb007670/Zm00001eb041070/Zm00001eb002200/Zm00001eb056870/Zm00001eb064190/Zm00001eb012020/Zm00001eb025020/Zm00001eb000560…	490
GO:0006855	BP	xenobiotic transmembrane transport	42/2932	101/13825	2.78763e-06	0.00162387	0.00159622	Zm00001eb013460/Zm00001eb006660/Zm00001eb038410/Zm00001eb043340/Zm00001eb000560/Zm00001eb050850/Zm00001eb011750/Zm00001eb065100/Zm00001eb025160/Zm00001eb028020/Zm00001eb050840/Zm00001eb175810/Zm00001eb164550/Zm00001eb089330/Zm00001eb074040/Zm00001eb086100/Zm00001eb073590/Zm00001eb107320/Zm00001eb093580/Zm00001eb146460/Zm00001eb154460/Zm00001eb161660/Zm00001eb161670/Zm00001eb129790/Zm00001eb244930…	42
GO:0009607	BP	response to biotic stimulus	302/2932	1133/13825	2.91798e-06	0.00162387	0.00159622	Zm00001eb036750/Zm00001eb033030/Zm00001eb060880/Zm00001eb053110/Zm00001eb011780/Zm00001eb004540/Zm00001eb038710/Zm00001eb064190/Zm00001eb012020/Zm00001eb000560/Zm00001eb042820/Zm00001eb055130/Zm00001eb016050/Zm00001eb013910/Zm00001eb055090/Zm00001eb037080/Zm00001eb056150/Zm00001eb024950/Zm00001eb042720/Zm00001eb020470/Zm00001eb062850/Zm00001eb051510/Zm00001eb037860/Zm00001eb022950/Zm00001eb007280…	302
GO:0009617	BP	response to bacterium	160/2932	545/13825	2.97685e-06	0.00162387	0.00159622	Zm00001eb060880/Zm00001eb011780/Zm00001eb012020/Zm00001eb000560/Zm00001eb042820/Zm00001eb055130/Zm00001eb055090/Zm00001eb037080/Zm00001eb042720/Zm00001eb062850/Zm00001eb051510/Zm00001eb007280/Zm00001eb015160/Zm00001eb040450/Zm00001eb008780/Zm00001eb013100/Zm00001eb012470/Zm00001eb062860/Zm00001eb042520/Zm00001eb060830/Zm00001eb036720/Zm00001eb021510/Zm00001eb003760/Zm00001eb005920/Zm00001eb040260…	160
GO:0022626	CC	cytosolic ribosome	109/2917	294/14155	3.79166e-11	2.46855e-08	2.45783e-08	Zm00001eb057690/Zm00001eb036530/Zm00001eb006110/Zm00001eb007860/Zm00001eb003180/Zm00001eb036790/Zm00001eb026670/Zm00001eb020200/Zm00001eb046340/Zm00001eb001640/Zm00001eb049570/Zm00001eb035770/Zm00001eb002640/Zm00001eb047510/Zm00001eb021510/Zm00001eb060550/Zm00001eb010500/Zm00001eb012410/Zm00001eb003420/Zm00001eb016600/Zm00001eb011860/Zm00001eb175100/Zm00001eb170250/Zm00001eb174380/Zm00001eb205670…	109
GO:0071944	CC	cell periphery	851/2917	3472/14155	6.36224e-11	2.46855e-08	2.45783e-08	Zm00001eb036750/Zm00001eb042260/Zm00001eb050140/Zm00001eb040760/Zm00001eb058610/Zm00001eb026550/Zm00001eb008810/Zm00001eb048320/Zm00001eb027970/Zm00001eb064080/Zm00001eb041930/Zm00001eb058890/Zm00001eb018880/Zm00001eb006860/Zm00001eb057350/Zm00001eb006110/Zm00001eb007860/Zm00001eb038710/Zm00001eb056820/Zm00001eb061070/Zm00001eb063900/Zm00001eb012800/Zm00001eb022870/Zm00001eb002200/Zm00001eb053440…	851
GO:0005886	CC	plasma membrane	722/2917	2965/14155	1.34432e-08	3.47731e-06	3.46222e-06	Zm00001eb036750/Zm00001eb042260/Zm00001eb026550/Zm00001eb008810/Zm00001eb048320/Zm00001eb027970/Zm00001eb064080/Zm00001eb018880/Zm00001eb006860/Zm00001eb057350/Zm00001eb006110/Zm00001eb007860/Zm00001eb038710/Zm00001eb056820/Zm00001eb063900/Zm00001eb012800/Zm00001eb022870/Zm00001eb002200/Zm00001eb053440/Zm00001eb034410/Zm00001eb043490/Zm00001eb000560/Zm00001eb017800/Zm00001eb055130/Zm00001eb007610…	722
GO:0044445	CC	obsolete cytosolic part	118/2917	357/14155	1.81955e-08	3.52993e-06	3.51461e-06	Zm00001eb057690/Zm00001eb036530/Zm00001eb006110/Zm00001eb007860/Zm00001eb003180/Zm00001eb036790/Zm00001eb026670/Zm00001eb020200/Zm00001eb046340/Zm00001eb001640/Zm00001eb049570/Zm00001eb035770/Zm00001eb002640/Zm00001eb047510/Zm00001eb021510/Zm00001eb060550/Zm00001eb019980/Zm00001eb010500/Zm00001eb012410/Zm00001eb003420/Zm00001eb016600/Zm00001eb011860/Zm00001eb026260/Zm00001eb175100/Zm00001eb170250…	118
GO:0005840	CC	ribosome	117/2917	358/14155	4.23426e-08	6.57156e-06	6.54304e-06	Zm00001eb057690/Zm00001eb036530/Zm00001eb006110/Zm00001eb007860/Zm00001eb003180/Zm00001eb036790/Zm00001eb026670/Zm00001eb020200/Zm00001eb046340/Zm00001eb001640/Zm00001eb049570/Zm00001eb035770/Zm00001eb002640/Zm00001eb056700/Zm00001eb058750/Zm00001eb047510/Zm00001eb008910/Zm00001eb021510/Zm00001eb060550/Zm00001eb010500/Zm00001eb012410/Zm00001eb003420/Zm00001eb016600/Zm00001eb054380/Zm00001eb011860…	117
GO:0022625	CC	cytosolic large ribosomal subunit	51/2917	122/14155	7.89415e-08	1.02098e-05	1.01654e-05	Zm00001eb057690/Zm00001eb036530/Zm00001eb003180/Zm00001eb036790/Zm00001eb046340/Zm00001eb001640/Zm00001eb049570/Zm00001eb047510/Zm00001eb012410/Zm00001eb003420/Zm00001eb011860/Zm00001eb175100/Zm00001eb170250/Zm00001eb173790/Zm00001eb178140/Zm00001eb178210/Zm00001eb209910/Zm00001eb191550/Zm00001eb188040/Zm00001eb066820/Zm00001eb082930/Zm00001eb082960/Zm00001eb098510/Zm00001eb072110/Zm00001eb091900…	51
GO:0044391	CC	ribosomal subunit	94/2917	278/14155	1.5579e-07	1.72705e-05	1.71955e-05	Zm00001eb057690/Zm00001eb036530/Zm00001eb006110/Zm00001eb007860/Zm00001eb003180/Zm00001eb036790/Zm00001eb020200/Zm00001eb046340/Zm00001eb001640/Zm00001eb049570/Zm00001eb035770/Zm00001eb002640/Zm00001eb056700/Zm00001eb058750/Zm00001eb047510/Zm00001eb008910/Zm00001eb060550/Zm00001eb012410/Zm00001eb003420/Zm00001eb016600/Zm00001eb054380/Zm00001eb011860/Zm00001eb175100/Zm00001eb170250/Zm00001eb174380…	94
GO:0015934	CC	large ribosomal subunit	54/2917	140/14155	7.60337e-07	7.37527e-05	7.34325e-05	Zm00001eb057690/Zm00001eb036530/Zm00001eb003180/Zm00001eb036790/Zm00001eb046340/Zm00001eb001640/Zm00001eb049570/Zm00001eb047510/Zm00001eb008910/Zm00001eb012410/Zm00001eb003420/Zm00001eb011860/Zm00001eb175100/Zm00001eb170250/Zm00001eb189880/Zm00001eb173790/Zm00001eb178140/Zm00001eb178210/Zm00001eb209910/Zm00001eb191550/Zm00001eb188040/Zm00001eb066820/Zm00001eb082930/Zm00001eb082960/Zm00001eb098510…	54
GO:0042788	CC	obsolete polysomal ribosome	45/2917	113/14155	2.25435e-06	0.000194375	0.000193532	Zm00001eb036530/Zm00001eb006110/Zm00001eb007860/Zm00001eb036790/Zm00001eb002640/Zm00001eb012410/Zm00001eb175100/Zm00001eb174380/Zm00001eb205670/Zm00001eb173790/Zm00001eb178140/Zm00001eb178210/Zm00001eb174400/Zm00001eb183450/Zm00001eb205700/Zm00001eb205660/Zm00001eb174410/Zm00001eb205630/Zm00001eb181430/Zm00001eb082930/Zm00001eb082960/Zm00001eb072110/Zm00001eb091900/Zm00001eb082850/Zm00001eb109330…	45
GO:0005844	CC	obsolete polysome	47/2917	131/14155	3.56654e-05	0.00276763	0.00275562	Zm00001eb036530/Zm00001eb006110/Zm00001eb007860/Zm00001eb036790/Zm00001eb002640/Zm00001eb012410/Zm00001eb175100/Zm00001eb174380/Zm00001eb205670/Zm00001eb173790/Zm00001eb178140/Zm00001eb178210/Zm00001eb174400/Zm00001eb183450/Zm00001eb205700/Zm00001eb205660/Zm00001eb174410/Zm00001eb205630/Zm00001eb181430/Zm00001eb082930/Zm00001eb082960/Zm00001eb072110/Zm00001eb091900/Zm00001eb082850/Zm00001eb117850…	47
GO:0032774	BP	RNA biosynthetic process	37/2932	336/13825	1	1	0.982971	Zm00001eb040880/Zm00001eb044710/Zm00001eb019980/Zm00001eb040810/Zm00001eb184870/Zm00001eb184380/Zm00001eb184800/Zm00001eb207920/Zm00001eb088460/Zm00001eb104830/Zm00001eb099350/Zm00001eb078760/Zm00001eb099340/Zm00001eb099360/Zm00001eb066730/Zm00001eb096840/Zm00001eb155090/Zm00001eb157210/Zm00001eb240100/Zm00001eb236490/Zm00001eb230840/Zm00001eb257810/Zm00001eb231630/Zm00001eb258290/Zm00001eb308220…	37
GO:0055029	CC	nuclear DNA-directed RNA polymerase complex	17/2917	152/14155	0.999295	1	0.995659	Zm00001eb044710/Zm00001eb035130/Zm00001eb207920/Zm00001eb088460/Zm00001eb103320/Zm00001eb099350/Zm00001eb099340/Zm00001eb099360/Zm00001eb067450/Zm00001eb155090/Zm00001eb236490/Zm00001eb217050/Zm00001eb298600/Zm00001eb346380/Zm00001eb372970/Zm00001eb410600/Zm00001eb407100	17
GO:0016072	BP	rRNA metabolic process	52/2932	288/13825	0.920664	1	0.982971	Zm00001eb040830/Zm00001eb031980/Zm00001eb048090/Zm00001eb006110/Zm00001eb036790/Zm00001eb004160/Zm00001eb050650/Zm00001eb002640/Zm00001eb058750/Zm00001eb016780/Zm00001eb037750/Zm00001eb016600/Zm00001eb205670/Zm00001eb178140/Zm00001eb183450/Zm00001eb205700/Zm00001eb205660/Zm00001eb200450/Zm00001eb189070/Zm00001eb205630/Zm00001eb171750/Zm00001eb181430/Zm00001eb093610/Zm00001eb078820/Zm00001eb067490…	52
GO:0006399	BP	tRNA metabolic process	28/2932	186/13825	0.987167	1	0.982971	Zm00001eb054120/Zm00001eb061890/Zm00001eb033550/Zm00001eb202580/Zm00001eb184360/Zm00001eb208250/Zm00001eb082380/Zm00001eb067180/Zm00001eb079280/Zm00001eb067490/Zm00001eb110210/Zm00001eb080850/Zm00001eb115680/Zm00001eb122370/Zm00001eb139980/Zm00001eb132400/Zm00001eb148160/Zm00001eb212350/Zm00001eb230310/Zm00001eb246770/Zm00001eb302520/Zm00001eb334800/Zm00001eb363800/Zm00001eb271810/Zm00001eb292630…	28
GO:0032870	BP	cellular response to hormone stimulus	170/2932	669/13825	0.00426092	0.267164	0.262615	Zm00001eb033030/Zm00001eb012040/Zm00001eb011780/Zm00001eb051670/Zm00001eb007670/Zm00001eb056870/Zm00001eb030400/Zm00001eb000560/Zm00001eb055130/Zm00001eb024490/Zm00001eb055090/Zm00001eb051510/Zm00001eb024300/Zm00001eb041710/Zm00001eb005840/Zm00001eb002180/Zm00001eb048020/Zm00001eb013780/Zm00001eb045700/Zm00001eb061860/Zm00001eb020710/Zm00001eb039040/Zm00001eb058460/Zm00001eb044080/Zm00001eb035350…	170
GO:0005975	BP	carbohydrate metabolic process	153/2932	630/13825	0.0311654	0.691372	0.679599	Zm00001eb042260/Zm00001eb057840/Zm00001eb041270/Zm00001eb014090/Zm00001eb049750/Zm00001eb012020/Zm00001eb043490/Zm00001eb051510/Zm00001eb029710/Zm00001eb008780/Zm00001eb017570/Zm00001eb034650/Zm00001eb013180/Zm00001eb016250/Zm00001eb052470/Zm00001eb008360/Zm00001eb061800/Zm00001eb048310/Zm00001eb026360/Zm00001eb016290/Zm00001eb019890/Zm00001eb007740/Zm00001eb015090/Zm00001eb057230/Zm00001eb018720…	153

## Sheet: Table S5
Table S5. KEGG analysis of DEGs based on RNA-seq of WT and dek701 seedlings at 8-day-old
ID	Description	GeneRatio	BgRatio	pvalue	p.adjust	qvalue	geneID	Count	pathway_link
map01110	Biosynthesis of secondary metabolites	674/2276	2551/10955	2.27804e-15	4.03213e-13	3.52497e-13	Zm00001eb058260(K00430)/Zm00001eb019210(K00626)/Zm00001eb042260(K01087)/Zm00001eb056620(K01597)/Zm00001eb057840(K00688)/Zm00001eb009540(K00826)/Zm00001eb019050(K01115)/Zm00001eb033030(K13227,K13493)/Zm00001eb056630(K01597)/Zm00001eb041270(K00850)/Zm00001eb060880(K01695,K13222)/Zm00001eb025550(K09756)/Zm00001eb044210(K02492)/Zm00001eb048710(K21026)/Zm00001eb033140(K01772)/Zm00001eb023820(K00940)/Z…	674	http://www.kegg.jp/kegg-bin/show_pathway?map01110
map03010	Ribosome	202/2276	663/10955	8.18209e-10	7.24115e-08	6.33035e-08	Zm00001eb028980(K02938)/Zm00001eb057690(K02872)/Zm00001eb063980(K02987)/Zm00001eb036530(K02880)/Zm00001eb006110(K02998)/Zm00001eb007860(K01807,K02984)/Zm00001eb003180(K02894)/Zm00001eb036790(K02936)/Zm00001eb013750(K02993)/Zm00001eb020200(K02966)/Zm00001eb046340(K02889)/Zm00001eb001640(K02867)/Zm00001eb005360(K02881)/Zm00001eb049570(K02866)/Zm00001eb017180(K02933)/Zm00001eb035770(K02977)/Zm00001e…	202	http://www.kegg.jp/kegg-bin/show_pathway?map03010/K01807%09blue/K02865%09blue/K02866%09red/K02867%09blue/K02868%09green/K02870%09blue/K02872%09blue/K02873%09blue/K02874%09green/K02875%09blue/K02876%09blue/K02877%09blue/K02879%09blue/K02880%09blue/K02881%09blue/K02882%09blue/K02883%09blue/K02885%09blue/K02888%09blue/K02889%09blue/K02891%09blue/K02893%09green/K02894%09blue/K02895%09blue/K02896%09bl…
map00945	Stilbenoid, diarylheptanoid and gingerol biosynthesis	32/2276	75/10955	1.41285e-05	0.000833579	0.000728731	Zm00001eb018660(K16040)/Zm00001eb006430(K13065)/Zm00001eb027900(K13065)/Zm00001eb018640(K16040)/Zm00001eb006410(K13065)/Zm00001eb018630(K16040)/Zm00001eb191590(K16040)/Zm00001eb198140(K13259,K13262,K16040)/Zm00001eb170590(K13259,K13262,K16040)/Zm00001eb180060(K13065)/Zm00001eb168290(K16040)/Zm00001eb164750(K13259,K13262,K16040)/Zm00001eb198150(K13259,K13262,K16040)/Zm00001eb101680(K00588)/Zm00001…	32	http://www.kegg.jp/kegg-bin/show_pathway?map00945/K00487%09red/K00588%09green/K13065%09green/K13259%09green/K13262%09green/K16040%09green
map00940	Phenylpropanoid biosynthesis	86/2276	274/10955	1.95731e-05	0.000866108	0.000757169	Zm00001eb058260(K00430)/Zm00001eb025550(K09756)/Zm00001eb001560(K00430)/Zm00001eb048810(K01904)/Zm00001eb000140(K10775)/Zm00001eb022050(K00430)/Zm00001eb006430(K13065)/Zm00001eb027900(K13065)/Zm00001eb025180(K01904)/Zm00001eb036720(K00430)/Zm00001eb043700(K09755)/Zm00001eb006410(K13065)/Zm00001eb009950(K00430)/Zm00001eb017930(K00430)/Zm00001eb043100(K00430)/Zm00001eb004200(K00430)/Zm00001eb207640…	86	http://www.kegg.jp/kegg-bin/show_pathway?map00940/K00083%09green/K00128%09green/K00430%09green/K00487%09red/K00588%09green/K01904%09green/K09753%09green/K09755%09red/K09756%09green/K10775%09green/K12355%09green/K13064%09green/K13065%09green/K22395%09green
map01100	Metabolic pathways	1041/2276	4606/10955	3.48989e-05	0.00123542	0.00108003	Zm00001eb058260(K00430)/Zm00001eb019210(K00626)/Zm00001eb060260(K11817)/Zm00001eb042260(K01087)/Zm00001eb056620(K01597)/Zm00001eb057840(K00688)/Zm00001eb009540(K00826)/Zm00001eb019050(K01115)/Zm00001eb033030(K13227,K13493)/Zm00001eb010860(K00654)/Zm00001eb040760(K01051)/Zm00001eb056630(K01597)/Zm00001eb046040(K17108)/Zm00001eb041270(K00850)/Zm00001eb060880(K01695,K13222)/Zm00001eb055860(K00913)/Z…	1041	http://www.kegg.jp/kegg-bin/show_pathway?map01100
map00999	Biosynthesis of various plant secondary metabolites	51/2276	146/10955	4.71853e-05	0.00133016	0.00116285	Zm00001eb033030(K13227,K13493)/Zm00001eb060880(K01695,K13222)/Zm00001eb054230(K05350)/Zm00001eb052890(K05953)/Zm00001eb010040(K22374)/Zm00001eb060830(K01695,K13222)/Zm00001eb014700(K05953)/Zm00001eb057250(K01188,K05349)/Zm00001eb057230(K01188,K05349)/Zm00001eb165550(K13224)/Zm00001eb165580(K13226)/Zm00001eb196550(K12338,K21371,K21374)/Zm00001eb165610(K01695,K13222)/Zm00001eb203230(K00815,K14271)/…	51	http://www.kegg.jp/kegg-bin/show_pathway?map00999/K00002%09blue/K00011%09blue/K00512%09green/K00789%09blue/K00815%09blue/K01188%09green/K01695%09green/K05349%09blue/K05350%09blue/K05953%09green/K10355%09red/K12338%09red/K13222%09green/K13223%09green/K13224%09blue/K13226%09blue/K13227%09green/K13229%09blue/K13493%09green/K13832%09green/K14271%09blue/K18054%09blue/K19964%09blue/K21371%09red/K21374%…
map00860	Porphyrin metabolism	34/2276	86/10955	5.26053e-05	0.00133016	0.00116285	Zm00001eb044210(K02492)/Zm00001eb033140(K01772)/Zm00001eb044650(K00218)/Zm00001eb016170(K01599)/Zm00001eb003760(K13071)/Zm00001eb033130(K01772)/Zm00001eb039350(K08099)/Zm00001eb207370(K01749)/Zm00001eb208250(K01885)/Zm00001eb078870(K01772)/Zm00001eb089520(K13600)/Zm00001eb103480(K22013)/Zm00001eb097670(K01772)/Zm00001eb159150(K02303)/Zm00001eb119410(K13606)/Zm00001eb160660(K01599)/Zm00001eb220940…	34	http://www.kegg.jp/kegg-bin/show_pathway?map00860/K00218%09green/K00228%09red/K01599%09green/K01698%09blue/K01749%09blue/K01772%09green/K01845%09blue/K01885%09blue/K02303%09red/K02492%09red/K03404%09blue/K03405%09blue/K03428%09blue/K08099%09green/K10960%09blue/K13071%09red/K13600%09blue/K13606%09red/K21480%09blue/K22013%09red
map00908	Zeatin biosynthesis	37/2276	101/10955	0.000166417	0.00368197	0.00321885	Zm00001eb033030(K13227,K13493)/Zm00001eb018950(K10717)/Zm00001eb018030(K10717)/Zm00001eb045490(K00279)/Zm00001eb042870(K13496)/Zm00001eb063070(K13493)/Zm00001eb076520(K10717)/Zm00001eb096940(K13227,K13493)/Zm00001eb076990(K00279)/Zm00001eb110040(K10717)/Zm00001eb074330(K13495)/Zm00001eb074370(K13495)/Zm00001eb110050(K10717)/Zm00001eb122610(K13496)/Zm00001eb131350(K10717)/Zm00001eb159310(K10717)/Z…	37	http://www.kegg.jp/kegg-bin/show_pathway?map00908/K00279%09green/K00791%09green/K10717%09green/K10760%09red/K13227%09green/K13493%09green/K13495%09red/K13496%09green
map04620	Toll-like receptor signaling pathway	89/2276	312/10955	0.000598032	0.0117613	0.010282	Zm00001eb003890(K04733)/Zm00001eb029740(K04730,K04733,K13420)/Zm00001eb047260(K04733)/Zm00001eb059050(K04733)/Zm00001eb040450(K04733)/Zm00001eb030730(K04733)/Zm00001eb048420(K04733)/Zm00001eb030740(K04733)/Zm00001eb009320(K04733)/Zm00001eb050570(K04733)/Zm00001eb011250(K04733)/Zm00001eb184720(K04730)/Zm00001eb186420(K04733)/Zm00001eb184650(K04730)/Zm00001eb207430(K04733)/Zm00001eb209790(K04733)/Z…	89	http://www.kegg.jp/kegg-bin/show_pathway?map04620/K00924%09red/K04392%09green/K04730%09green/K04733%09green/K13420%09green
map00905	Brassinosteroid biosynthesis	14/2276	29/10955	0.000865461	0.0153187	0.0133919	Zm00001eb017620(K20623)/Zm00001eb017640(K20623)/Zm00001eb050010(K09590,K12640)/Zm00001eb100220(K20623)/Zm00001eb080110(K12639)/Zm00001eb117370(K20623)/Zm00001eb100210(K20623)/Zm00001eb093140(K09588,K09590)/Zm00001eb122680(K15639)/Zm00001eb120890(K09589,K12638)/Zm00001eb235360(K15639)/Zm00001eb314130(K20623)/Zm00001eb300490(K20623)/Zm00001eb385730(K15639)	14	http://www.kegg.jp/kegg-bin/show_pathway?map00905/K09588%09red/K09589%09blue/K09590%09green/K12638%09blue/K12639%09blue/K12640%09blue/K15639%09green/K20623%09green
map00941	Flavonoid biosynthesis	26/2276	71/10955	0.00149032	0.0239807	0.0209644	Zm00001eb062510(K01859)/Zm00001eb006430(K13065)/Zm00001eb027900(K13065)/Zm00001eb006410(K13065)/Zm00001eb063460(K05280)/Zm00001eb183680(K05280)/Zm00001eb180060(K13065)/Zm00001eb101680(K00588)/Zm00001eb067380(K00475)/Zm00001eb098190(K13065)/Zm00001eb125080(K13065)/Zm00001eb124150(K13065)/Zm00001eb163860(K01859)/Zm00001eb124190(K13065)/Zm00001eb257730(K13065)/Zm00001eb229190(K05277)/Zm00001eb256000…	26	http://www.kegg.jp/kegg-bin/show_pathway?map00941/K00475%09blue/K00487%09red/K00588%09green/K01859%09blue/K05277%09blue/K05278%09blue/K05280%09green/K13065%09green/K13083%09blue/K22440%09red
map00062	Fatty acid elongation	18/2276	45/10955	0.00252702	0.0372736	0.0325853	Zm00001eb006020(K15397)/Zm00001eb047970(K15397)/Zm00001eb026670(K15397)/Zm00001eb046050(K15397)/Zm00001eb008920(K15397)/Zm00001eb017070(K10251)/Zm00001eb010500(K15397)/Zm00001eb004760(K15397)/Zm00001eb018600(K15397)/Zm00001eb167740(K15397)/Zm00001eb190120(K15397)/Zm00001eb246270(K10251)/Zm00001eb240620(K15397)/Zm00001eb258610(K15397)/Zm00001eb335910(K10703)/Zm00001eb296230(K15397)/Zm00001eb385870…	18	http://www.kegg.jp/kegg-bin/show_pathway?map00062/K10251%09blue/K10703%09blue/K15397%09green
map00901	Indole alkaloid biosynthesis	20/2276	53/10955	0.00337089	0.0458959	0.0401231	Zm00001eb048710(K21026)/Zm00001eb048560(K01593)/Zm00001eb006420(K01593,K22328)/Zm00001eb006440(K01593,K22328)/Zm00001eb119960(K21026)/Zm00001eb119840(K21026)/Zm00001eb158300(K21026)/Zm00001eb158260(K21026)/Zm00001eb223550(K21026)/Zm00001eb226280(K21026)/Zm00001eb238330(K21026)/Zm00001eb338630(K21026)/Zm00001eb338510(K21026)/Zm00001eb350690(K21026)/Zm00001eb287590(K21026)/Zm00001eb292480(K01593,K2…	20	http://www.kegg.jp/kegg-bin/show_pathway?map00901/K01593%09red/K21026%09green/K22328%09red
map04626	Plant-pathogen interaction	99/2276	374/10955	0.00424014	0.0536075	0.0468647	Zm00001eb006020(K15397)/Zm00001eb002470(K13430)/Zm00001eb029740(K04730,K04733,K13420)/Zm00001eb040550(K13447)/Zm00001eb047970(K15397)/Zm00001eb026670(K15397)/Zm00001eb026610(K06130,K09487)/Zm00001eb037080(K13429)/Zm00001eb046050(K15397)/Zm00001eb008920(K15397)/Zm00001eb013100(K20536)/Zm00001eb002180(K13412)/Zm00001eb024240(K13457)/Zm00001eb061860(K13412)/Zm00001eb010500(K15397)/Zm00001eb057860(K0…	99	http://www.kegg.jp/kegg-bin/show_pathway?map04626/K00864%09blue/K01373%09blue/K02183%09green/K02358%09red/K04079%09red/K04464%09red/K04730%09green/K04733%09green/K05391%09red/K06130%09blue/K09487%09green/K11251%09red/K13412%09green/K13414%09red/K13416%09green/K13420%09green/K13423%09red/K13424%09green/K13425%09blue/K13429%09red/K13430%09green/K13432%09red/K13433%09red/K13434%09red/K13436%09green/…
map04016	MAPK signaling pathway - plant	88/2276	328/10955	0.00457239	0.0539542	0.0471678	Zm00001eb012040(K14497)/Zm00001eb023820(K00940)/Zm00001eb029740(K04730,K04733,K13420)/Zm00001eb040550(K13447)/Zm00001eb024490(K14496)/Zm00001eb055090(K20604)/Zm00001eb002620(K20547)/Zm00001eb051510(K14498)/Zm00001eb013100(K20536)/Zm00001eb013780(K14496)/Zm00001eb011480(K13414,K20605)/Zm00001eb023880(K14498)/Zm00001eb020400(K13424)/Zm00001eb011850(K14515)/Zm00001eb007080(K14509)/Zm00001eb009250(K2…	88	http://www.kegg.jp/kegg-bin/show_pathway?map04016/K00940%09blue/K01762%09red/K02183%09green/K04464%09red/K04730%09green/K04733%09green/K11251%09red/K12619%09red/K13414%09red/K13416%09green/K13420%09green/K13422%09red/K13423%09red/K13424%09green/K13425%09blue/K13447%09green/K14400%09red/K14490%09blue/K14496%09green/K14497%09green/K14498%09green/K14509%09red/K14510%09red/K14514%09red/K14515%09green…

## Sheet: Table S6
Table S6. DAMs in dek701 seedlings at 8-day-old compared to WT
ID	MS2 name	MS2 score	Formula	Super.Class	Class	Sub.Class	MEAN WT	MEAN mu	VIP	P-Value	Q-Value	Fold_Change	Log_Foldchange
138	6-[4,5-dihydroxy-6-methyl-3-[(2S,3R,4R,5R,6S)-3,4,5-trihydroxy-6-methyl-tetrahydropyran-2-yl]oxy-tetrahydropyran-2-yl]-5,7-dihydroxy-2-(4-hydroxyphenyl)chromen-4-one	3.89	C27H30O13	Shikimates and Phenylpropanoids	Flavonoids	Flavones	0.738771	0.201358	1.74724	1.34243e-07	0.000388263	0.272559	-1.87536
592	5(S)-5-carboxystrictosidine	2.71	C28H34N2O11	Alkaloids	Tryptophan alkaloids	Carboline alkaloids	0.0167783	0.00454867	1.73704	8.00797e-07	0.00106289	0.271104	-1.88308
840	Demethylzeylasteral	2.58	C29H36O6	Terpenoids	Triterpenoids		0.0796767	0.0275707	1.71105	5.43444e-06	0.00203341	0.346032	-1.53102
988	Salicin	2.38	C13H18O7	Shikimates and Phenylpropanoids	Phenolic acids (C6-C1)	Simple phenolic acids	1.80195	0.441238	1.72855	6.27586e-06	0.00221801	0.244867	-2.02993
377	Kaempferol	3.75	C15H10O6	Shikimates and Phenylpropanoids	Flavonoids	Flavonols	1.07043	0.356805	1.70457	6.79189e-06	0.00230299	0.333328	-1.58499
796	(2S)-3-(3,4-dihydroxyphenyl)-2-[[(E)-3-(3,4-dihydroxyphenyl)prop-2-enoyl]amino]propanoic acid	2.61	C18H17NO7	Shikimates and Phenylpropanoids	Phenylpropanoids (C6-C3)	Cinnamic acid amides	4.49311	1.49442	1.70629	1.00507e-05	0.00274481	0.332603	-1.58813
1283	7-[3-Hydroxy-2-[3-hydroxy-5-phenylpent-1-en-1-yl]-5-oxocyclopentyl]hept-5-enoylcarnitine	1.9	C30H43NO7				0.0634832	0.0178905	1.70896	1.04372e-05	0.00280808	0.281815	-1.82718
1027	(2S,3R,5R,10R,13R,14S,17S)-2,3,14-trihydroxy-10,13-dimethyl-17-[(2R,3R)-2,3,6-trihydroxy-6-methylheptan-2-yl]-2,3,4,5,9,11,12,15,16,17-decahydro-1H-cyclopenta[a]phenanthren-6-one	2.31	C27H44O7	Terpenoids	Steroids	Ecdysteroids	0.136833	0.059495	1.7141	1.06082e-05	0.00281578	0.434801	-1.20157
1285	1-16:0-2-18:3-phosphatidylserine	1.89	C40H72NO10P				0.076798	0.0233796	1.69261	1.52653e-05	0.00321269	0.30443	-1.71582
1131	(6beta,8betaOH)-6,8-Dihydroxy-7(11)-eremophilen-12,8-olide	2.21	C15H22O4	Terpenoids	Sesquiterpenoids	Eremophilane sesquiterpenoids	0.301049	0.129561	1.73051	1.60926e-05	0.00326745	0.430366	-1.21637
1127	2-O-alpha-D-Galactopyranosyl-1-deoxynojirimycin	2.22	C12H23NO9	Carbohydrates	Aminosugars and aminoglycosides	Aminosugars	0.0172876	0.16918	1.72857	1.64869e-05	0.00326745	9.7862	3.29075
529	CYTOCHALASIN_E	2.75	C28H33NO7	Alkaloids	Pseudoalkaloids	Cytochalasan alkaloids	0.154925	0.0542343	1.71652	1.69764e-05	0.00333172	0.350068	-1.51429
982	2-Cyclohexen-1-one, 4-hydroxy-4-(3-hydroxybutyl)-3,5,5-trimethyl-	2.38	C13H22O3	Terpenoids	Apocarotenoids	Apocarotenoids(ε-)	0.0963935	0.149069	1.71489	1.72891e-05	0.00333172	1.54646	0.628974
1211	Hexsose + Hexsose-deoxyHexose + C20H32	2.09	C38H64O16	Terpenoids	Sesquiterpenoids	Farnesane sesquiterpenoids	0.57253	0.849891	1.7203	1.80627e-05	0.00335405	1.48445	0.569926
1401	1-18:2-2-18:2-phosphatidylserine	1.68	C42H74NO10P				1.13628	0.520541	1.6904	2.40605e-05	0.00393723	0.45811	-1.12623
896	Gossypol	2.53	C30H30O8	Terpenoids	Sesquiterpenoids	Cadinane sesquiterpenoids	1.36581	0.423402	1.69458	2.43368e-05	0.00395901	0.310001	-1.68966
642	Acacetin-7-O-neohesperidoside	2.69	C28H32O14	Shikimates and Phenylpropanoids	Flavonoids	Flavones	0.532262	0.118922	1.72558	2.47134e-05	0.00399286	0.223427	-2.16213
699	schisandrin B	2.67	C23H28O6	Shikimates and Phenylpropanoids	Lignans	Dibenzocyclooctadienes lignans	0.290461	0.0943904	1.68039	3.10796e-05	0.00441964	0.324967	-1.62163
569	5,7-dihydroxy-2-phenyl-6-[3,4,5-trihydroxy-6-(hydroxymethyl)oxan-2-yl]-8-(3,4,5-trihydroxyoxan-2-yl)chromen-4-one	2.72	C26H28O13	Shikimates and Phenylpropanoids	Flavonoids	Flavones	11.2719	3.95883	1.73007	3.58044e-05	0.0047134	0.351211	-1.50959
685	L-1,2,3,4-Tetrahydro-beta-carboline-3-carboxylic_acid	2.68	C12H12N2O2	Alkaloids	Tryptophan alkaloids	Carboline alkaloids	0.0446317	0.0867247	1.719	3.86844e-05	0.00480229	1.94312	0.958373
932	Cadiamine	2.48	C15H26N2O3	Alkaloids	Lysine alkaloids	Quinolizidine alkaloids	0.0877085	0.134165	1.7105	3.92133e-05	0.00480931	1.52967	0.613216
512	Flavin mononucleotide (FMN)	3.59	C17H21N4O9P	Alkaloids	Pseudoalkaloids	pteridine alkaloids	1.58876	1.03016	1.71034	4.31208e-05	0.00498166	0.648407	-0.625027
1126	3-[(2S,3R,4S,5S,6R)-6-[[(2R,3R,4R)-3,4-dihydroxy-4-(hydroxymethyl)oxolan-2-yl]oxymethyl]-3,4,5-trihydroxyoxan-2-yl]oxy-2-methylpyran-4-one	2.22	C17H24O12	Polyketides			0.040076	0.108373	1.72951	4.52926e-05	0.0050854	2.70418	1.43519
1047	8-hydroxy-6-methoxy-7-[(2S,3R,4S,5S,6R)-3,4,5-trihydroxy-6-(hydroxymethyl)oxan-2-yl]oxychromen-2-one	2.28	C16H18O10	Shikimates and Phenylpropanoids	Coumarins	Simple coumarins	0.178205	0.052969	1.71941	6.05974e-05	0.00570877	0.297237	-1.75032
994	Isosakuranin	2.37	C22H24O10	Shikimates and Phenylpropanoids	Flavonoids	Flavanones	9.89231	2.43242	1.67241	8.01688e-05	0.00633376	0.24589	-2.02391
767	Oxycodone	2.63	C18H21NO4	Alkaloids	Tyrosine alkaloids	Isoquinoline alkaloids	0.230086	0.0438611	1.71992	8.0516e-05	0.00633664	0.190629	-2.39116
534	PC(31:1)	2.75	C39H76NO8P				0.235906	0.0349354	1.72139	8.7923e-05	0.00654796	0.14809	-2.75545
1171	8-Methylthiooctyl_glucosinolate	2.16	C16H31NO9S3	Amino acids and Peptides	Amino acid glycosides	Glucosinolates	1.24808	0.372366	1.63968	9.13855e-05	0.00663314	0.298352	-1.74491
667	Leukotriene_F4	2.68	C28H44N2O8S	Fatty acids	Eicosanoids	Leukotrienes	0.105808	0.0559797	1.67748	9.42046e-05	0.00674659	0.529069	-0.918471
1094	Purpuritenin_A	2.24	C19H16O3	Shikimates and Phenylpropanoids	Flavonoids	Chalcones	0.126818	0.0442839	1.65108	9.66808e-05	0.00680476	0.349192	-1.51791
1257	aleuritate	1.93	C16H32O5				2.49162	0.947346	1.70414	0.000103297	0.00700224	0.380214	-1.39512
1259	Glyceryl 5-hydroxydecanoate	1.93	C13H26O5				4.15103	1.64753	1.7028	0.000105955	0.00704303	0.396897	-1.33316
113	Pyruvaldehyde	3.9	C3H4O2	Fatty acids	Fatty acyls	Fatty aldehydes	5.39665	3.17612	1.69857	0.000107966	0.00708201	0.588536	-0.764799
848	alpha-Kosin	2.57	C25H32O8	Polyketides	Phloroglucinols	Dimeric phloroglucinols	0.0743099	0.0261649	1.6638	0.00011998	0.00746476	0.352105	-1.50592
821	beta-D-Glucopyranoside, (1R)-1-ethenyl-1,5-dimethyl-4-hexen-1-yl 6-O-alpha-L-arabinopyranosyl-	2.59	C21H36O10	Terpenoids	Monoterpenoids	Acyclic monoterpenoids	1.24535	0.557673	1.6854	0.000124298	0.00757558	0.447805	-1.15906
414	Bendamustine	3.7	C16H21Cl2N3O2	Alkaloids			1.40232	0.537018	1.70445	0.000127325	0.00768166	0.382951	-1.38477
244	DPI 201-106	3.84	C29H30N4O2				0.0651942	0.0316994	1.68071	0.000127588	0.00768977	0.486231	-1.04029
498	4-Oxohexanoic acid	3.63	C6H10O3	Fatty acids	Fatty Acids and Conjugates	Oxo fatty acids	37.3152	8.4146	1.72086	0.00013744	0.00792377	0.2255	-2.1488
892	(2E,6E,10E)-14-[(2S,3R,4S,5S,6R)-4,5-dihydroxy-6-(hydroxymethyl)-3-[(2S,3R,4S,5S,6R)-3,4,5-trihydroxy-6-(hydroxymethyl)oxan-2-yl]oxyoxan-2-yl]oxy-4-hydroxy-2,6,10,14-tetramethylhexadeca-2,6,10,15-tetraenoic acid	2.53	C32H52O14	Terpenoids	Sesquiterpenoids	Farnesane sesquiterpenoids	0.636286	0.262002	1.62982	0.00013771	0.00793138	0.411767	-1.2801
1198	Djenkolic Acid	2.12	C7H14N2O4S2	Amino acids and Peptides	Small peptides	Aminoacids	6.02181	3.1301	1.65633	0.000142017	0.00808619	0.519793	-0.94399
637	Diatoxanthin/_7,8-Didehydrozeaxanthin	2.69	C40H54O2				0.0421954	0.0959042	1.7197	0.000145687	0.00819779	2.27286	1.18451
1366	stearoyl phosphate	1.74	C18H37O5P				0.0775804	0.0492608	1.71557	0.000148634	0.00829029	0.634965	-0.655251
1146	[(2R,3S,4S,5R,6R)-6-[2-(3,4-dihydroxyphenyl)ethoxy]-3,4,5-trihydroxyoxan-2-yl]methyl (E)-3-(3,4-dihydroxyphenyl)prop-2-enoate	2.19	C23H26O11	Shikimates and Phenylpropanoids	Phenylpropanoids (C6-C3)	Cinnamic acids and derivatives	0.0660427	0.0410036	1.69701	0.000171256	0.00883314	0.620866	-0.687647
803	6'-Hydroxysiphonaxanthin	2.6	C40H56O5	Terpenoids	Carotenoids (C40)	Carotenoids (C40, β-ε)	0.614754	0.185795	1.66484	0.000197172	0.00946337	0.302227	-1.7263
1362	6-Imino-5-oxocyclohexa-1,3-dienecarboxylate	1.75	C7H5NO3				0.357459	0.0963276	1.70788	0.00019727	0.00946337	0.269479	-1.89176
170	Threonic acid	3.88	C4H8O5	Fatty acids	Fatty Acids and Conjugates	Hydroxy fatty acids	3.27928	1.1038	1.68059	0.000197307	0.00946337	0.3366	-1.57089
378	Hypoxanthine	3.74	C5H4N4O	Alkaloids	Pseudoalkaloids	Purine alkaloids	3.27928	1.1038	1.68059	0.000197307	0.00946337	0.3366	-1.57089
401	Allopurinol	3.71	C5H4N4O	Alkaloids	Pseudoalkaloids	pteridine alkaloids	3.27928	1.1038	1.68059	0.000197307	0.00946337	0.3366	-1.57089
1096	(4S,5Z,6S)-5-[2-[(E)-3-(4-hydroxyphenyl)prop-2-enoyl]oxyethylidene]-4-(2-methoxy-2-oxoethyl)-6-[(2S,3R,4S,5S,6R)-3,4,5-trihydroxy-6-(hydroxymethyl)oxan-2-yl]oxy-4H-pyran-3-carboxylic acid	2.24	C26H30O14	Terpenoids	Monoterpenoids	Secoiridoid monoterpenoids	3.05882	0.771596	1.63149	0.000203078	0.00963417	0.252253	-1.98706
991	beta-Damascenone	2.37	C13H18O	Terpenoids	Apocarotenoids	Apocarotenoids (β-)	0.189216	0.251367	1.6798	0.000205588	0.00968406	1.32847	0.409762
1098	Indomethacin	2.24	C19H16ClNO4	Alkaloids	Tryptophan alkaloids	Carboline alkaloids	11.5414	4.99761	1.69415	0.000207232	0.00973077	0.433015	-1.20751
1054	Coriandrone_D	2.27	C18H24O7	Shikimates and Phenylpropanoids	Coumarins	Isocoumarins	0.366636	0.149341	1.60944	0.000208108	0.00973913	0.407328	-1.29574
1262	M275T219	1.93	C14H28O5				0.961933	0.391323	1.70116	0.000232724	0.0101399	0.406809	-1.29758
1383	4-Hexyloxyphenol	1.73	C12H18O2				0.13218	0.0663491	1.69533	0.000251582	0.0105449	0.50196	-0.994354
1005	Dinorcapsaicin	2.34	C16H23NO3	Alkaloids	Pseudoalkaloids	Capsaicins and Capsaicinoids	0.057918	0.0252044	1.59941	0.000278971	0.0111157	0.435174	-1.20033
303	Azelaic acid	3.8	C9H16O4	Fatty acids	Fatty Acids and Conjugates	Dicarboxylic acids	2.52439	3.84263	1.66331	0.000311363	0.0117321	1.5222	0.606158
748	Cediranib	2.65	C25H27FN4O3	Alkaloids	Tryptophan alkaloids	Carboline alkaloids	4.43279	1.42412	1.68265	0.000336105	0.0122827	0.32127	-1.63814
750	HDMBOA + O-Hex	2.64	C16H21NO10				2.53002	1.23758	1.66676	0.000349516	0.012591	0.48916	-1.03162
1299	1,11-Undecanedicarboxylic acid	1.87	C13H24O4	Fatty acids	Fatty Acids and Conjugates	Dicarboxylic acids	6.03133	2.45901	1.68192	0.000366367	0.012872	0.407706	-1.2944
964	2,3',4,6-Tetrahydroxybenzophenone	2.43	C13H10O5	Polyketides	Phloroglucinols	Acyl phloroglucinols	1.14211	1.84711	1.67925	0.000383006	0.0131472	1.61728	0.693569
572	HBOA + O-Hex	2.72	C14H17NO8	Alkaloids			20.5172	14.3663	1.66984	0.000391872	0.0132958	0.700206	-0.514149
564	(2R,3S,4S,5R,6R)-2-[[(2R,3R,4R,5S)-3,4-dihydroxy-5-(hydroxymethyl)oxolan-2-yl]oxymethyl]-6-[(2E)-3,7-dimethylocta-2,6-dienoxy]oxane-3,4,5-triol	2.72	C21H36O10	Terpenoids	Monoterpenoids	Acyclic monoterpenoids	0.385294	0.17468	1.67484	0.000400715	0.0134159	0.45337	-1.14124
1368	tripropionin	1.74	C12H20O6				1.71489	4.63475	1.69701	0.000438258	0.0140704	2.70265	1.43437
1197	methyl (2S,3R,4S)-3-ethenyl-4-[(Z)-3-[(2S,3R,4R)-3-ethenyl-5-methoxycarbonyl-2-[(2S,3R,4S,5S,6R)-3,4,5-trihydroxy-6-(hydroxymethyl)oxan-2-yl]oxy-3,4-dihydro-2H-pyran-4-yl]-4-oxobut-2-enyl]-2-[(2S,3R,4S,5S,6R)-3,4,5-trihydroxy-6-(hydroxymethyl)oxan-2-yl]oxy-3,4-dihydro-2H-pyran-5-carboxylate	2.12	C34H46O19	Terpenoids	Monoterpenoids	Secoiridoid monoterpenoids	1.1263	0.514715	1.60321	0.000450513	0.0142514	0.456996	-1.12975
783	Rutaevin	2.62	C26H30O9	Terpenoids	Triterpenoids	Limonoids	0.150913	0.0651732	1.69483	0.000455098	0.0143139	0.431859	-1.21137
188	(S)-3,4-Dihydroxybutyric acid (lithium hydrate)	3.87	C4H8O4	Fatty acids	Fatty Acids and Conjugates	Hydroxy fatty acids	4.25071	2.49749	1.64418	0.00048456	0.0147738	0.587546	-0.767227
386	Purine	3.73	C5H4N4	Alkaloids	Pseudoalkaloids	Purine alkaloids	4.25071	2.49749	1.64418	0.00048456	0.0147738	0.587546	-0.767227
902	2-METHOXYXANTHONE	2.52	C14H10O3	Shikimates and Phenylpropanoids	Xanthones	Plant xanthones	0.586869	0.273825	1.66799	0.000491647	0.0148835	0.466587	-1.09978
1429	Cyanidin 3-O-(6-O-malonyl-beta-glucoside) [M]	1.6	C24H22O14				2.89535	0.908389	1.68226	0.00055567	0.0158814	0.31374	-1.67236
622	Mirificin	2.7	C26H28O13	Shikimates and Phenylpropanoids	Isoflavonoids	Isoflavones	1.70574	0.972194	1.60835	0.000566599	0.0160107	0.569953	-0.811084
165	(E)-3,10-dihydroxy-4,9-dimethyl-dodec-6-enedioic acid	3.88	C14H24O6	Fatty acids	Fatty Acids and Conjugates	Hydroxy fatty acids	1.94926	0.469532	1.62443	0.000597112	0.0164141	0.240878	-2.05363
769	Flavone base + 3O, 2MeO, O-Hex, O-HexA	2.63	C29H32O18	Shikimates and Phenylpropanoids	Flavonoids	Flavones	0.170291	0.242066	1.62454	0.000618003	0.0167429	1.42149	0.5074
1165	Secoisolariciresinol	2.17	C20H26O6	Shikimates and Phenylpropanoids	Lignans	Dibenzylbutane lignans	0.37344	0.921664	1.64157	0.000634698	0.0170558	2.46804	1.30336
6	Quercetin	3.95	C15H10O7	Shikimates and Phenylpropanoids	Flavonoids	Flavonols	1.68426	0.582843	1.60091	0.000687711	0.0177356	0.346053	-1.53094
67	8-Hydroxykaempferol	3.91	C15H10O7	Shikimates and Phenylpropanoids	Flavonoids	Flavonols	1.68426	0.582843	1.60091	0.000687711	0.0177356	0.346053	-1.53094
1116	Gingerglycolipid_A	2.22	C33H56O14	Fatty acids	Glycerolipids	Glycosylmonoacylglycerols	0.288384	0.224488	1.62672	0.000757416	0.0186245	0.778434	-0.361353
1260	hexadeca-6,9,12-trienedioylcarnitine	1.93	C23H37NO6				0.0252939	0.061847	1.55475	0.000795198	0.019091	2.44513	1.28991
1193	Dehydrocorydaline	2.13	C22H24NO4				0.0141569	0.0534046	1.63053	0.000800683	0.0191675	3.77235	1.91546
551	Avicularin	2.73	C20H18O11	Shikimates and Phenylpropanoids	Flavonoids	Flavonols	0.173738	0.0709029	1.6679	0.00081121	0.019319	0.408103	-1.29299
1223	[1,1,4a-trimethyl-6-methylidene-5-[(2-oxochromen-7-yl)oxymethyl]-3,4,5,7,8,8a-hexahydro-2H-naphthalen-2-yl] acetate	2.05	C26H32O5	Shikimates and Phenylpropanoids	Coumarins	Simple coumarins	0.00773553	0.00249017	1.58499	0.000830379	0.0195494	0.321914	-1.63525
1187	3,4-Dehydroxy-3'-deoxycapsanthin	2.13	C40H54O	Terpenoids	Carotenoids (C40)	Carotenoids (C40, β-κ)	3.1197	0.64009	1.58858	0.000880672	0.0203107	0.205177	-2.28506
1209	sesamin	2.1	C20H18O6	Shikimates and Phenylpropanoids	Lignans	Furofuranoid lignans	1.74905	0.71941	1.66723	0.000894233	0.0204171	0.411316	-1.28168
1359	1-18:3-2-18:3-phosphatidylethanolamine	1.75	C41H70NO8P				7.23393	4.11809	1.58079	0.000896676	0.0204171	0.569275	-0.812803
825	3-METHOXYCATECHOL	2.59	C7H8O3	Shikimates and Phenylpropanoids	Phenylpropanoids (C6-C3)		1.81818	0.513178	1.56189	0.000917196	0.020657	0.282248	-1.82496
632	2-Naphthalenecarboxylic acid, 1-[2-(3-furanyl)ethyl]-1,2,3,4,4a,7,8,8a-octahydro-1,4a,5-trimethyl-, (1R,2R,4aR,8aR)-	2.69	C20H28O3	Terpenoids	Diterpenoids	Colensane and Clerodane diterpenoids	0.360078	0.235424	1.65369	0.00091919	0.0206863	0.653813	-0.61305
838	(5E)-6,10-dimethyl-5,9-undecadien-2-one	2.58	C13H22O	Fatty acids	Fatty acyls	Apocarotenoids (Ψ-)	0.0633569	0.0806996	1.61256	0.000951471	0.0210324	1.27373	0.34906
834	Echinenone	2.58	C40H54O	Terpenoids	Carotenoids (C40)	Carotenoids (C40, β-β)	0.144203	0.538046	1.6808	0.000970153	0.0212192	3.73117	1.89963
1388	1,2-dibutyrin	1.71	C11H20O5				1.24731	2.03683	1.65048	0.000977146	0.0212926	1.63298	0.707505
738	20(R)-Protopanaxadiol	2.65	C30H52O3	Terpenoids	Triterpenoids	Dammarane and Protostane triterpenoids	0.00844644	0.0668373	1.49142	0.000985779	0.0214082	7.91307	2.98424
1239	phosphatidylglycerol (dihexadecanoyl, n-C16:0)	1.96	C38H75O10P				26.5618	5.73478	1.10986	0.00102541	0.0218501	0.215903	-2.21154
887	Isobavachin	2.54	C20H20O4	Shikimates and Phenylpropanoids	Flavonoids	Flavanones	6.89648	10.5234	1.62528	0.00102908	0.0218891	1.52591	0.609672
909	Isosakuranetin	2.52	C16H14O5	Shikimates and Phenylpropanoids	Flavonoids	Flavanones	2.85217	1.03152	1.64139	0.00103724	0.0219612	0.361662	-1.46729
34	5-[6-[[3,4-dihydroxy-4-(hydroxymethyl)tetrahydrofuran-2-yl]oxymethyl]-3,4,5-trihydroxy-tetrahydropyran-2-yl]oxy-4-(3,4-dihydroxyphenyl)-7-methoxy-chromen-2-one	3.93	C27H30O15	Shikimates and Phenylpropanoids	Coumarins	Simple coumarins	3.78625	7.46557	1.6743	0.00104846	0.0220794	1.97176	0.979483
148	4-(3,4-dihydroxyphenyl)-7-methoxy-5-[(2S,3R,4S,5S,6R)-3,4,5-trihydroxy-6-[[(2S,3R,4S,5R)-3,4,5-trihydroxytetrahydropyran-2-yl]oxymethyl]tetrahydropyran-2-yl]oxy-chromen-2-one	3.88	C27H30O15	Shikimates and Phenylpropanoids	Flavonoids		3.78625	7.46557	1.6743	0.00104846	0.0220794	1.97176	0.979483
273	Lonicerin	3.82	C27H30O15	Shikimates and Phenylpropanoids	Flavonoids	Flavones	3.78625	7.46557	1.6743	0.00104846	0.0220794	1.97176	0.979483
970	Sinensetin	2.41	C20H20O7	Shikimates and Phenylpropanoids	Flavonoids	Flavones	11.2361	4.16988	1.6631	0.00107885	0.0224007	0.371116	-1.43006
765	Adonixanthin/_4-Ketozeaxanthin	2.63	C40H54O3	Terpenoids	Carotenoids (C40)	Carotenoids (C40, β-β)	0.0362445	0.0866427	1.74436	0.00111325	0.0227168	2.3905	1.25732
977	9-hydroxy-7-(2-hydroxypropan-2-yl)-1,4a-dimethyl-2,3,4,9,10,10a-hexahydrophenanthrene-1-carboxylic acid	2.39	C20H28O4	Terpenoids	Diterpenoids	Podocarpane diterpenoids	0.0637007	0.0440194	1.59969	0.00120693	0.023878	0.691034	-0.533171
708	Methylephedrine	2.66	C11H17NO	Alkaloids	Pseudoalkaloids	Phenylalanine-derived alkaloids	0.0676364	0.127437	1.62118	0.00122452	0.0240445	1.88415	0.913917
545	Eudesmin	2.74	C22H26O6	Shikimates and Phenylpropanoids	Lignans	Furofuranoid lignans	0.221491	0.143148	1.56315	0.00125238	0.024318	0.646291	-0.629744
390	1,3-Diaminopropane	3.73	C3H10N2	Alkaloids	Ornithine alkaloids	Polyamines	0.164131	0.239893	1.62148	0.00125368	0.0243196	1.46159	0.547541
1354	Nerolidol 3-O-[a-rhamnopyranosyl-(1->2)-b-glucopyranoside]	1.77	C27H46O10				0.835445	0.324112	1.53541	0.00128029	0.0245802	0.387951	-1.36605
681	Flavone base + 4O, O-MalonylHex	2.68	C24H22O14	Shikimates and Phenylpropanoids	Flavonoids	Flavones	60.8288	18.9885	1.66381	0.00128679	0.0246576	0.312164	-1.67963
742	3-hydroxy-3,4-bis[(4-hydroxy-3-methoxyphenyl)methyl]oxolan-2-one	2.65	C20H22O7	Shikimates and Phenylpropanoids	Lignans	Dibenzylbutyrolactone lignans	3.26486	0.671726	1.67779	0.00142052	0.0259226	0.205744	-2.28108
948	Glucolesquerellin	2.46	C14H27NO9S3	Amino acids and Peptides	Amino acid glycosides	Glucosinolates	1.51629	0.280294	1.60028	0.00142052	0.0259226	0.184856	-2.43553
530	Khivorin	2.75	C32H42O10	Terpenoids	Triterpenoids	Limonoids	0.00556221	0.055122	1.75151	0.00142717	0.025945	9.9101	3.3089
128	Myristic acid	3.89	C14H28O2	Fatty acids	Fatty Acids and Conjugates	Branched fatty acids	0.600264	1.99355	1.66437	0.00145033	0.0261521	3.32111	1.73167
176	12-Methyltridecanoic acid	3.87	C14H28O2	Fatty acids	Fatty Acids and Conjugates	Branched fatty acids	0.600264	1.99355	1.66437	0.00145033	0.0261521	3.32111	1.73167
1327	Apocynin A	1.83	C24H20O10				1.16685	0.796848	1.62317	0.00147583	0.0263602	0.682903	-0.550247
1017	Jervine	2.33	C27H39NO3	Alkaloids	Pseudoalkaloids	Steroidal alkaloids	0.429335	0.223807	1.63886	0.00158183	0.027388	0.521288	-0.939848
888	2,4-bis(3-methylbut-2-enyl)-6a,11a-dihydro-6H-benzofuro[3,2-c]chromene-3,9-diol	2.54	C25H28O4	Shikimates and Phenylpropanoids	Isoflavonoids	Pterocarpan	0.266555	1.49287	1.74847	0.00159259	0.027512	5.60059	2.48558
776	3-(carboxymethyl)benzoic acid	2.62	C10H20O2	Shikimates and Phenylpropanoids	Phenolic acids (C6-C1)	Simple phenolic acids	19.0823	12.9697	1.56238	0.0016078	0.0276434	0.67967	-0.557094
758	HYDROXYCITRIC_ACID	2.64	C6H8O8	Fatty acids	Fatty Acids and Conjugates	Hydroxy fatty acids	18.9804	12.1759	1.58664	0.00165236	0.028043	0.641499	-0.640482
1122	5-hydroxy-2-(4-hydroxyphenyl)-7-[(2S,3R,4S,5S,6R)-3,4,5-trihydroxy-6-[[(2R,3R,4R,5R,6S)-3,4,5-trihydroxy-6-methyloxan-2-yl]oxymethyl]oxan-2-yl]oxy-2,3-dihydrochromen-4-one	2.22	C27H32O14	Shikimates and Phenylpropanoids	Flavonoids	Flavanones	0.0310364	0.281959	1.63074	0.00172226	0.0287087	9.08477	3.18345
952	Aspirin	2.45	C9H8O4	Shikimates and Phenylpropanoids	Phenolic acids (C6-C1)	Simple phenolic acids	0.45195	0.210535	1.59805	0.00172897	0.0287815	0.465837	-1.1021
830	Flavone base + 3O, O-HexA-HexA	2.58	C27H26O17	Shikimates and Phenylpropanoids	Flavonoids	Flavones	0.0986567	0.0454573	1.64086	0.0017334	0.0288014	0.460762	-1.11791
1164	Euphol Acetate	2.17	C32H52O2	Terpenoids	Triterpenoids	Lanostane, Tirucallane and Euphane triterpenoids	0.0359744	0.173995	1.72888	0.00175098	0.0289437	4.83663	2.274
1012	17-[2,3-dihydroxy-6-methyl-6-[3,4,5-trihydroxy-6-(hydroxymethyl)oxan-2-yl]oxyheptan-2-yl]-2,3,14-trihydroxy-10,13-dimethyl-2,3,4,5,9,11,12,15,16,17-decahydro-1H-cyclopenta[a]phenanthren-6-one	2.33	C33H54O12	Terpenoids	Steroids	Ecdysteroids	0.246769	0.0964032	1.54293	0.00178708	0.0292434	0.390662	-1.35601
181	Tirofiban (hydrochloride monohydrate)	3.87	C22H36N2O5S	Alkaloids			0.037756	0.0650723	1.58943	0.00180152	0.0293832	1.7235	0.785338
164	5,7-dihydroxy-2-(4-hydroxyphenyl)-3-[(2S,3R,4S,5S)-3,4,5-trihydroxytetrahydropyran-2-yl]oxy-chromen-4-one	3.88	C20H18O10	Shikimates and Phenylpropanoids	Flavonoids	Flavonols	0.783611	0.454797	1.58988	0.00180778	0.0294131	0.580387	-0.784913
179	3-[(2R,3S,4S,5S)-3,4-dihydroxy-5-(hydroxymethyl)tetrahydrofuran-2-yl]oxy-5,7-dihydroxy-2-(4-hydroxyphenyl)chromen-4-one	3.87	C20H18O10	Shikimates and Phenylpropanoids	Flavonoids	Flavonols	0.783611	0.454797	1.58988	0.00180778	0.0294131	0.580387	-0.784913
40	(-)-Quinicacid	3.93	C7H12O6				107.349	51.2818	1.59973	0.00190168	0.0302164	0.477711	-1.06579
532	norambreinolide	2.75	C16H26O2	Terpenoids	Diterpenoids	Norlabdane diterpenoids	0.0582588	0.131183	1.53172	0.00201696	0.0310647	2.25173	1.17104
1337	3,5-dihydroxy-6,7-didehydro-12'-apo-beta-caroten-12'-al	1.81	C27H36O3				1.26836	0.642437	1.49874	0.00206115	0.0314533	0.506511	-0.981334
229	Tyrosine	3.85	C9H11NO3	Amino acids and Peptides	Small peptides	Aminoacids	0.939485	1.49235	1.60033	0.00217005	0.0322741	1.58847	0.667639
259	o-Tyrosine	3.83	C9H11NO3	Amino acids and Peptides	Small peptides	Aminoacids	0.939485	1.49235	1.60033	0.00217005	0.0322741	1.58847	0.667639
372	3-Amino-3-(4-hydroxyphenyl)propanoic acid	3.75	C9H11NO3	Amino acids and Peptides	Small peptides	Aminoacids	0.939485	1.49235	1.60033	0.00217005	0.0322741	1.58847	0.667639
1424	M649T261	1.62	C33H60O12				0.255214	0.059139	1.59392	0.00224285	0.0327042	0.231723	-2.10952
81	Turanose	3.91	C12H22O11	Carbohydrates	Saccharides	Disaccharides	28.0377	16.531	1.49522	0.00224661	0.0327042	0.589598	-0.762197
82	Sucrose	3.91	C12H22O11	Carbohydrates	Saccharides	Disaccharides	28.0377	16.531	1.49522	0.00224661	0.0327042	0.589598	-0.762197
92	Palatinose (hydrate)	3.9	C12H22O11	Carbohydrates	Saccharides	Disaccharides	28.0377	16.531	1.49522	0.00224661	0.0327042	0.589598	-0.762197
93	Galactinol	3.9	C12H22O11	Carbohydrates	Polyols	Cyclitols	28.0377	16.531	1.49522	0.00224661	0.0327042	0.589598	-0.762197
150	(3S,4R,5R)-1,3,4,5-tetrahydroxy-6-[(2S,3R,4S,5S,6R)-3,4,5-trihydroxy-6-(hydroxymethyl)tetrahydropyran-2-yl]oxy-hexan-2-one	3.88	C12H22O11	Carbohydrates	Saccharides	Disaccharides	28.0377	16.531	1.49522	0.00224661	0.0327042	0.589598	-0.762197
151	(2R,3S,4R,5R)-2,3,4,5-tetrahydroxy-6-[(2R,3R,4S,5S,6R)-3,4,5-trihydroxy-6-(hydroxymethyl)tetrahydropyran-2-yl]oxy-hexanal	3.88	C12H22O11	Carbohydrates	Saccharides	Disaccharides	28.0377	16.531	1.49522	0.00224661	0.0327042	0.589598	-0.762197
277	Trehalose	3.82	C12H22O11	Carbohydrates	Saccharides	Disaccharides	28.0377	16.531	1.49522	0.00224661	0.0327042	0.589598	-0.762197
287	(2R,3S,4S,5R,6R)-2-(hydroxymethyl)-6-[(2S,3R,4S,5S,6R)-3,4,5-trihydroxy-6-(hydroxymethyl)tetrahydropyran-2-yl]oxy-tetrahydropyran-3,4,5-triol	3.81	C12H22O11	Carbohydrates	Saccharides	Disaccharides	28.0377	16.531	1.49522	0.00224661	0.0327042	0.589598	-0.762197
350	Melibiose	3.77	C12H22O11	Carbohydrates	Saccharides	Disaccharides	28.0377	16.531	1.49522	0.00224661	0.0327042	0.589598	-0.762197
376	10-Undecenoic acid	3.75	C11H20O2	Fatty acids	Fatty Acids and Conjugates	Unsaturated fatty acids	0.137386	0.0844984	1.57324	0.00226915	0.0328801	0.615043	-0.70124
648	3-Octanol	2.69	C8H18O	Fatty acids	Fatty acyls	Fatty alcohols	0.0557464	0.209148	1.63777	0.0022914	0.0330782	3.75178	1.90758
644	isorhamnetin	2.69	C16H12O7	Shikimates and Phenylpropanoids	Flavonoids	Flavonols	0.00768822	0.0245883	1.51795	0.00246795	0.0344648	3.19818	1.67725
1391	1-18:3-2-18:3-phosphatidylinositol	1.7	C45H75O13P				2.60173	1.85713	1.55109	0.00253625	0.0350011	0.713808	-0.486392
719	Kukoamine B	2.66	C28H42N4O6	Alkaloids	Ornithine alkaloids	Polyamines	0.0681143	0.0292771	1.47812	0.00267004	0.0359342	0.429822	-1.21819
1050	2-(3,4-dimethoxyphenoxy)-6-[(3,4,5-trihydroxyoxan-2-yl)oxymethyl]oxane-3,4,5-triol	2.27	C19H28O12				0.0159019	0.0433339	1.56963	0.00272275	0.0363569	2.72508	1.4463
127	cis-9-Palmitoleic acid	3.89	C16H30O2	Fatty acids	Fatty Acids and Conjugates	Unsaturated fatty acids	1.24594	3.66961	1.64129	0.00273887	0.0364569	2.94527	1.5584
451	6-hydroxy-6-(3-hydroxy-2,3-dimethyl-cyclopentyl)-2-methyl-heptanoic acid	3.68	C15H28O4	Terpenoids	Sesquiterpenoids	Cyclonerane sesquiterpenoids	0.818594	0.246653	1.50868	0.00280227	0.0369635	0.301313	-1.73067
112	Lactate	3.9	C3H6O3	Fatty acids	Fatty Acids and Conjugates	Hydroxy fatty acids	13.8567	9.45095	1.56006	0.00280348	0.0369635	0.682049	-0.552052
1415	Martynoside	1.65	C31H40O15				0.0991087	0.0559064	1.59318	0.00282132	0.0370545	0.564092	-0.825997
807	N-[(4-hydroxy-3-methoxyphenyl)methyl]-8-methylnonanamide [IIN-based on	2.6	C18H29NO3	Alkaloids	Pseudoalkaloids	Capsaicins and Capsaicinoids	0.0340505	0.167444	1.481	0.00292277	0.0377871	4.91752	2.29793
735	Acoramone	2.65	C12H16O4	Polyketides			0.0186402	0.0439588	1.571	0.0030778	0.0388213	2.35827	1.23773
1341	phosphatidylglycerol (dihexadec-9-enoyl, n-C16:1)	1.8	C38H71O10P				2.2026	1.01722	1.56429	0.00313316	0.0392322	0.461825	-1.11458
1363	M547T299	1.75	C33H54O6				0.103575	0.0676825	1.56822	0.00320315	0.039775	0.653461	-0.613826
890	Flavone base + 3O, 2MeO, O-HexA-HexA	2.53	C29H30O19	Shikimates and Phenylpropanoids	Flavonoids	Flavones	0.799506	1.03198	1.55785	0.00321292	0.0398467	1.29077	0.368233
1082	6,7-dimethoxy-8-[(2S,3R,4S,5S,6R)-3,4,5-trihydroxy-6-(hydroxymethyl)oxan-2-yl]oxychromen-2-one	2.25	C17H20O10	Shikimates and Phenylpropanoids	Coumarins	Simple coumarins	0.42184	0.246461	1.51701	0.00333702	0.0406431	0.584252	-0.775338
1246	1-linoleoyl-sn-glycero-3-phospho-(1'-sn-glycerol)	1.95	C24H45O9P				0.0703318	0.110112	1.61554	0.00339965	0.0410287	1.5656	0.646717
835	Humulone	2.58	C21H30O5	Polyketides	Meroterpenoids	Polyprenylated cyclic polyketides (Hop meroterpenoids)	0.285403	0.0963517	1.64173	0.00353672	0.0419096	0.337598	-1.56662
160	(1R,6S,7S)-9-[(Z)-2-methoxycarbonyl-3-methyl-but-1-enyl]-5,5-dimethyl-8,11-dioxo-12-oxatricyclo[5.3.2.01,6]dodec-9-ene-10-carboxylic acid	3.88	C21H26O7	Terpenoids	Sesquiterpenoids		3.75723	5.66044	1.5726	0.00367253	0.0427237	1.50655	0.591245
1263	2-aminocaprylate	1.92	C8H17NO2	Fatty acids	Fatty Acids and Conjugates	Amino fatty acids	0.926408	0.348238	1.56552	0.00379167	0.0433682	0.375901	-1.41157
1407	M534T317	1.67	C32H55NO5				0.111715	0.052359	1.50958	0.00381745	0.043538	0.468685	-1.09331
99	Iraldeine	3.9	C13H20O	Terpenoids	Apocarotenoids	Apocarotenoids(ε-)	0.0606987	0.0844083	1.58637	0.00383277	0.0436472	1.39061	0.47572
77	5,7-dihydroxy-2-(4-hydroxyphenyl)-6,8-bis(3,4,5-trihydroxytetrahydropyran-2-yl)chromen-4-one	3.91	C25H26O13	Shikimates and Phenylpropanoids	Flavonoids	Flavones	0.129901	0.190413	1.59649	0.00390187	0.0439635	1.46583	0.55172
937	Hexamethylquercetagetin	2.48	C21H22O8	Shikimates and Phenylpropanoids	Flavonoids	Flavonols	12.9306	7.99502	1.44913	0.00399034	0.0443827	0.618302	-0.693615
1118	(1R,3S,5S)-8-methyl-8-azabicyclo[3.2.1]octan-3-yl 3-hydroxy-2-phenylpropanoate	2.22	C17H23NO3				0.132418	0.0922136	1.62657	0.00414997	0.0452509	0.696385	-0.522044
1432	N-Eicosapentaenoyl Alanine	1.59	C23H35NO3				0.0718975	0.141664	1.5864	0.00418461	0.0454764	1.97035	0.978454
136	3-[(2S,3R,4S,5S,6R)-4,5-dihydroxy-6-(hydroxymethyl)-3-[(2S,3R,4R,5R,6S)-3,4,5-trihydroxy-6-methyl-tetrahydropyran-2-yl]oxy-tetrahydropyran-2-yl]oxy-1,6-dihydroxy-2-methyl-anthracene-9,10-dione	3.89	C27H30O14	Polyketides	Polycyclic aromatic polyketides	Anthraquinones and anthrones	2.79539	0.626307	1.45095	0.00426637	0.0459886	0.22405	-2.1581
452	Capsianoside V methyl ester	3.68	C27H44O10	Terpenoids			0.146288	0.0902209	1.55001	0.00427967	0.0460072	0.616737	-0.697274
468	A939572	3.67	C20H22ClN3O3	Alkaloids			2.54286	0.759243	1.72427	0.00436733	0.0465316	0.298578	-1.74382
73	2-[(2S,4aR,8aS)-2-hydroxy-4a-methyl-8-methylene-decalin-2-yl]prop-2-enoic acid	3.91	C15H22O3	Terpenoids	Sesquiterpenoids	Eudesmane sesquiterpenoids	3.6812	2.43255	1.55237	0.0043674	0.0465316	0.660803	-0.597707
74	(1R,2R,6R,9R)-2,11,11-trimethyl-3-oxo-tricyclo[4.3.2.01,5]undecane-9-carboxylic acid	3.91	C15H22O3	Terpenoids	Sesquiterpenoids	Quadrane sesquiterpenoids	3.6812	2.43255	1.55237	0.0043674	0.0465316	0.660803	-0.597707
408	(1S,5S,8R,9S)-9-hydroxy-2,5,9-trimethyltricyclo[6.3.0.01,5]undec-2-ene-3-carboxylic acid	3.7	C15H22O3	Terpenoids	Sesquiterpenoids	Silphiperfolane sesquiterpenoids	3.6812	2.43255	1.55237	0.0043674	0.0465316	0.660803	-0.597707
479	2-(1-hydroxypropan-2-yl)-3,3,6-trimethyl-5,6-dihydro-2H-1-benzofuran-7-carbaldehyde	3.65	C15H22O3	Terpenoids	Sesquiterpenoids	Botryane sesquiterpenoids	3.6812	2.43255	1.55237	0.0043674	0.0465316	0.660803	-0.597707
486	(3S,3aR,8aS)-3,3a-dihydroxy-5-isopropylidene-3,8-dimethyl-1,2,4,8a-tetrahydroazulen-6-one	3.64	C15H22O3	Terpenoids	Sesquiterpenoids	Guaiane sesquiterpenoids	3.6812	2.43255	1.55237	0.0043674	0.0465316	0.660803	-0.597707
956	Shanzhiside	2.45	C16H24O11	Terpenoids	Monoterpenoids	Iridoids monoterpenoids	0.0628281	0.024888	1.70379	0.00446848	0.0470073	0.396129	-1.33596
1088	Codonopsine	2.24	C14H21NO4	Alkaloids	Ornithine alkaloids	Pyrrolidine alkaloids	0.117087	0.0256746	1.57605	0.00472374	0.0482169	0.219279	-2.18916
1426	Betamethasone 17,21-dipropionate	1.61	C28H37FO7				6.53664	9.58604	1.47645	0.00473827	0.0482446	1.46651	0.552386
1108	Lansoprazole	2.23	C16H14F3N3O2S	Alkaloids	Tryptophan alkaloids		0.759829	1.37009	1.59202	0.00477195	0.0484644	1.80315	0.850521
1103	Alisol_C	2.23	C30H46O5	Terpenoids	Triterpenoids	Dammarane and Protostane triterpenoids	0.0980399	0.0615975	1.55017	0.0048596	0.0488822	0.62829	-0.670498
612	(3Z)-3-Hexen-1-yl 6-O-alpha-L-arabinopyranosyl-beta-D-glucopyranoside	2.7	C17H30O10				0.055536	0.196561	1.71055	0.00490389	0.0491195	3.53934	1.82348
1385	2,3-Dinor-8-iso prostaglandin F2alpha	1.72	C18H30O5				0.0293992	0.0510868	1.52955	0.00503169	0.0498893	1.73769	0.797174
411	[3-[ethoxy(hydroxy)phosphoryl]oxy-2-hydroxypropyl] (9Z,12Z,15Z)-octadeca-9,12,15-trienoate	3.7	C23H41O7P	Fatty acids	Glycerophospholipids	Glycerophosphoethanolamines	0.158433	1.38501	1.69959	0.0050429	0.049932	8.74197	3.12796
1431	1-16:0-2-18:3-phosphatidylinositol	1.59	C43H77O13P				16.2101	9.6407	1.51406	0.00514946	0.0504043	0.594733	-0.749685
586	Jasmonic acid	2.71	C12H18O3	Fatty acids	Octadecanoids	Jasmonic acids	3.28875	6.20833	1.51488	0.00524702	0.0508925	1.88775	0.916667
1380	3,4-Dimethyl-5-pentyl-2-furanpropanoic acid	1.73	C14H22O3				0.674475	0.507679	1.54714	0.00528639	0.051083	0.752703	-0.409848
754	Quercetin-7-O-beta-D-glucopyranoside	2.64	C21H20O12	Shikimates and Phenylpropanoids	Flavonoids	Flavonols	0.159104	0.103876	1.46375	0.00528722	0.051083	0.65288	-0.615111
822	(2R,3R)-2-(2,6-dihydroxyphenyl)-3,5,7-trihydroxy-2,3-dihydrochromen-4-one	2.59	C15H12O7	Shikimates and Phenylpropanoids	Flavonoids	Dihydroflavonols	1.80364	0.272891	1.6767	0.00535602	0.0514564	0.1513	-2.72452
45	hexyl hexanoate	3.92	C12H24O2	Fatty acids	Fatty esters	Wax monoesters	1.00928	1.38282	1.55343	0.00537169	0.0515158	1.3701	0.454281
85	Dodecanoic acid	3.9	C12H24O2	Fatty acids	Fatty Acids and Conjugates	Branched fatty acids	1.00928	1.38282	1.55343	0.00537169	0.0515158	1.3701	0.454281
168	3-[4-hydroxy-5-methoxy-2-[(2S,3R,4S,5S,6R)-3,4,5-trihydroxy-6-(hydroxymethyl)tetrahydropyran-2-yl]oxy-phenyl]-2-(2-oxochromen-7-yl)oxy-propanoic acid	3.88	C25H26O13	Shikimates and Phenylpropanoids	Coumarins	Simple coumarins	7.97904	5.4851	1.50269	0.0055537	0.0525276	0.687439	-0.540696
78	Isoschaftoside	3.91	C26H28O14	Shikimates and Phenylpropanoids	Flavonoids	Flavones	2.94244	3.76688	1.51235	0.00560772	0.0527295	1.28019	0.356353
89	Schaftoside	3.9	C26H28O14	Shikimates and Phenylpropanoids	Flavonoids	Flavones	2.94244	3.76688	1.51235	0.00560772	0.0527295	1.28019	0.356353
90	5,7-dihydroxy-2-(4-hydroxyphenyl)-8-[3,4,5-trihydroxy-6-(hydroxymethyl)tetrahydropyran-2-yl]-6-(3,4,5-trihydroxytetrahydropyran-2-yl)chromen-4-one	3.9	C26H28O14	Shikimates and Phenylpropanoids	Flavonoids	Flavones	2.94244	3.76688	1.51235	0.00560772	0.0527295	1.28019	0.356353
91	Vicenin 3	3.9	C26H28O14	Shikimates and Phenylpropanoids	Flavonoids	Flavones	2.94244	3.76688	1.51235	0.00560772	0.0527295	1.28019	0.356353
214	5,7-dihydroxy-2-(4-hydroxyphenyl)-6-[3,4,5-trihydroxy-6-(hydroxymethyl)tetrahydropyran-2-yl]-8-(3,4,5-trihydroxytetrahydropyran-2-yl)chromen-4-one	3.85	C26H28O14	Shikimates and Phenylpropanoids	Flavonoids	Flavones	2.94244	3.76688	1.51235	0.00560772	0.0527295	1.28019	0.356353
39	3-Phosphoglyceric acid	3.93	C3H7O7P				0.428595	0.128443	1.43013	0.00570125	0.0532401	0.299683	-1.73849
51	5,7-dihydroxy-2-(4-hydroxyphenyl)-6-[3,4,5-trihydroxy-6-(hydroxymethyl)tetrahydropyran-2-yl]chromen-4-one	3.92	C21H20O10	Shikimates and Phenylpropanoids	Flavonoids	Flavones	2.56211	3.3775	1.52305	0.00574105	0.0533865	1.31825	0.398623
1250	1-alpha-linolenoyl-sn-glycero-3-phospho-(1'-sn-glycerol)	1.94	C24H43O9P				43.3885	55.7664	1.50725	0.00580613	0.0536644	1.28528	0.362085
459	Pantothenic acid	3.68	C9H17NO5	Amino acids and Peptides	Small peptides	Dipeptides	0.729824	1.39614	1.67958	0.00580654	0.0536644	1.91299	0.935828
1441	M405T179_1	1.5	C25H26O5				4.64906	2.39102	1.46649	0.00581564	0.0537062	0.514302	-0.959313
189	Glyceric acid	3.87	C3H6O4	Fatty acids	Fatty Acids and Conjugates	Hydroxy fatty acids	11.5582	5.94944	1.54419	0.00585475	0.0538901	0.514737	-0.958094
882	(9a-hydroxy-3,8a-dimethyl-5-methylidene-2-oxo-4,4a,6,7,8,9-hexahydrobenzo[f][1]benzofuran-8-yl) acetate	2.54	C17H22O5	Terpenoids	Sesquiterpenoids	Eudesmane sesquiterpenoids	0.149826	0.0629684	1.61885	0.00587039	0.0539533	0.420277	-1.25059
132	2-nonyl-1H-quinolin-4-one	3.89	C18H25NO	Alkaloids	Tryptophan alkaloids	Quinoline alkaloids	0.0246434	0.0560114	1.5491	0.00622856	0.0558336	2.27288	1.18452
688	Montecristin	2.67	C37H66O4	Polyketides	Linear polyketides	Acetogenins	0.623755	1.63261	1.30555	0.00625202	0.0559264	2.61739	1.38813
186	1-Methylpyrrolidine	3.87	C5H11N	Alkaloids	Lysine alkaloids	Piperidine alkaloids	1.27415	1.75344	1.47295	0.00642025	0.0567177	1.37617	0.460654
1411	Genistein 4',7-O-diglucuronide	1.66	C27H26O17				7.7361	1.40273	1.68455	0.00646934	0.0569001	0.181323	-2.46336
242	12(S)-HHTrE	3.84	C17H28O3	Fatty acids	Fatty Acids and Conjugates	Hydroxy fatty acids	0.624642	0.880341	1.52258	0.00651235	0.0570818	1.40935	0.495033
1408	1,2-Di-O-myristoyl-3-O-(6-sulfoquinovopyranosyl)glycerol	1.66	C37H70O12S				0.132524	0.74355	1.67565	0.0066593	0.0578541	5.61069	2.48818
678	Arnicolide D	2.68	C19H24O5	Terpenoids	Sesquiterpenoids	Pseudoguaiane sesquiterpenoids	0.059633	0.267763	1.43802	0.0066932	0.0579663	4.49018	2.16677
806	Ranaconitine	2.6	C32H44N2O9	Alkaloids	Pseudoalkaloids	Terpenoid alkaloids	0.0225208	0.0909078	1.59073	0.00682164	0.0586573	4.03661	2.01314
139	2-(2,6-dihydroxyphenyl)-3,5,7-trihydroxy-chromone	3.89	C15H10O7	Shikimates and Phenylpropanoids	Flavonoids	Flavonols	2.45639	1.62958	1.45847	0.0068313	0.0586573	0.663403	-0.592042
1261	Non-4-enoylcarnitine	1.93	C16H29NO4				1.54918	0.639169	1.56424	0.00699523	0.0593968	0.412586	-1.27723
1031	Cycloveratrylene	2.31	C27H30O6				0.140112	0.0919823	1.43241	0.00700349	0.0593968	0.656493	-0.607149
1166	2-(3-hydroxy-5-methoxyphenoxy)-6-(hydroxymethyl)oxane-3,4,5-triol	2.17	C13H18O8	Polyketides	Phloroglucinols	Acyl phloroglucinols	1.94268	1.01358	1.40636	0.00703011	0.0595192	0.521741	-0.938594
801	ANISOCOUMARIN H	2.61	C19H22O4	Shikimates and Phenylpropanoids	Coumarins	Simple coumarins	0.264334	0.118428	1.57095	0.00705006	0.0596022	0.448025	-1.15835
844	(-)-Epicatechin	2.58	C15H14O6	Shikimates and Phenylpropanoids	Flavonoids	Flavan-3-ols	5.36725	8.98407	1.52496	0.00711529	0.0599073	1.67387	0.743186
715	6-Deoxyfagomine	2.66	C6H13NO2	Alkaloids	Lysine alkaloids		4.31218	5.84943	1.46265	0.00712845	0.059915	1.35649	0.439878
1438	3-heptyl-2,4-dihydroxy-6-methylbenzoate	1.58	C14H20O4				0.05849	0.0372121	1.48845	0.00715481	0.0600453	0.636212	-0.65242
1417	5-Deoxy-ribose	1.65	C5H10O4				0.944481	1.68847	1.52235	0.0071571	0.0600561	1.78773	0.838126
1221	myricetin-3-O-pentoside	2.07	C22H24O10	Shikimates and Phenylpropanoids	Phenylpropanoids (C6-C3)	Cinnamic acids and derivatives	2.88496	1.27045	1.44173	0.00722313	0.0603862	0.440369	-1.18322
832	DIMBOA + O-Hex	2.58	C15H19NO10	Alkaloids			0.0516152	0.0752583	1.47898	0.00722373	0.0603862	1.45807	0.544056
187	Amifampridine	3.87	C5H7N3	Alkaloids			0.287199	0.192174	1.42628	0.00727033	0.0605264	0.669132	-0.579638
318	2-(Aminomethyl)pyrazine	3.79	C5H7N3	Alkaloids	Tetramate alkaloids	Pyrazine and Piperazine alkaloids	0.287199	0.192174	1.42628	0.00727033	0.0605264	0.669132	-0.579638
333	2-Pyrimidinemethanamine	3.78	C5H7N3	Alkaloids	Nicotinic acid alkaloids	Pyridine alkaloids	0.287199	0.192174	1.42628	0.00727033	0.0605264	0.669132	-0.579638
60	Maleic acid	3.92	C4H4O4	Fatty acids	Fatty Acids and Conjugates	Dicarboxylic acids	2.49567	3.4942	1.527	0.00727193	0.0605264	1.4001	0.485532
780	Cepharanthine	2.62	C37H38N2O6	Alkaloids	Tyrosine alkaloids	Isoquinoline alkaloids	0.0426926	0.0298958	1.4651	0.00735475	0.0609441	0.700258	-0.514042
954	Chamissonolide	2.45	C17H24O6	Terpenoids	Sesquiterpenoids	Pseudoguaiane sesquiterpenoids	0.199212	0.0922372	1.59639	0.00736324	0.0609805	0.46301	-1.11088
531	5-hydroxy-2-(4-hydroxyphenyl)-3-[(2S,3R,4S,5S,6R)-3,4,5-trihydroxy-6-(hydroxymethyl)oxan-2-yl]oxy-7-[(2S,3R,4R,5R,6S)-3,4,5-trihydroxy-6-methyloxan-2-yl]oxychromen-4-one	2.75	C27H30O15	Shikimates and Phenylpropanoids	Flavonoids	Flavonols	0.162024	0.223184	1.50534	0.00764177	0.062345	1.37747	0.462023
655	Melezitose	2.69	C18H32O16	Carbohydrates	Saccharides	Polysaccharides	0.177625	0.112196	1.52012	0.00774339	0.0627455	0.631647	-0.66281
1016	[(1S)-5-hydroxy-1-[(2S,3R,4S,5S,6R)-3,4,5-trihydroxy-6-(hydroxymethyl)oxan-2-yl]oxy-1,4a,5,7a-tetrahydrocyclopenta[c]pyran-7-yl]methyl benzoate	2.33	C22H26O10	Terpenoids	Monoterpenoids	Iridoids monoterpenoids	0.254241	1.31054	1.24829	0.00774682	0.0627575	5.1547	2.36589
1228	isoimperatorin	2.03	C16H14O4	Shikimates and Phenylpropanoids	Coumarins	Furocoumarins	0.0523389	0.0621314	1.47356	0.00781402	0.0630868	1.1871	0.247439
527	5-[(10R,13R,14S,17R)-14-hydroxy-10,13-dimethyl-3-oxo-2,6,7,8,9,11,12,15,16,17-decahydro-1H-cyclopenta[a]phenanthren-17-yl]pyran-2-one	3.49	C24H30O4	Terpenoids	Steroids	Bufadienolides	0.3119	0.164055	1.37765	0.00781906	0.0631066	0.525988	-0.926898
693	DIMETHYLCAFFEIC_ACID	2.67	C11H12O4	Shikimates and Phenylpropanoids	Phenylpropanoids (C6-C3)	Cinnamic acids and derivatives	0.122161	0.233427	1.4958	0.00792971	0.0635554	1.91081	0.934185
663	Protoporphyrin IX	2.69	C34H34N4O4	Alkaloids			0.551448	0.0468133	1.72658	0.00805138	0.0640337	0.0848915	-3.55824
972	Calealactone B	2.4	C21H26O9	Terpenoids	Sesquiterpenoids	Germacrane sesquiterpenoids	0.115237	0.0100219	1.74601	0.00805496	0.0640451	0.0869682	-3.52337
1013	1,3,8-trihydroxy-4,5-dimethoxyxanthen-9-one	2.33	C15H12O7	Shikimates and Phenylpropanoids	Xanthones	Plant xanthones	0.0676824	0.148534	1.58371	0.0080885	0.0642007	2.19458	1.13394
1145	Convallatoxin	2.19	C29H42O10	Terpenoids	Steroids	Cardenolides	0.0280447	0.0492607	1.44285	0.00817729	0.0645429	1.75651	0.812709
1020	kuwanon G	2.33	C40H36O11	Shikimates and Phenylpropanoids	Flavonoids	Flavones	0.193293	0.10567	1.57228	0.00825891	0.0648381	0.546681	-0.871228
787	Schisandrin A	2.62	C24H32O6	Shikimates and Phenylpropanoids	Lignans	Dibenzocyclooctadienes lignans	0.0711348	0.013005	1.48988	0.00832906	0.0651317	0.182822	-2.45149
49	3,5-dihydroxy-2-(4-hydroxyphenyl)-7-[(2S,3R,4S,5S,6R)-3,4,5-trihydroxy-6-(hydroxymethyl)tetrahydropyran-2-yl]oxy-chromen-4-one	3.92	C21H20O11	Shikimates and Phenylpropanoids	Flavonoids	Flavonols	10.4699	5.97547	1.41122	0.00835485	0.0652336	0.570728	-0.809124
87	Kaempferol-3-O-galactoside	3.9	C21H20O11	Shikimates and Phenylpropanoids	Flavonoids	Flavonols	10.4699	5.97547	1.41122	0.00835485	0.0652336	0.570728	-0.809124
477	(2E,5E)-3,5,7-trimethylocta-2,5-dienedioic acid	3.66	C11H16O4	Fatty acids	Fatty Acids and Conjugates	Branched fatty acids	0.262867	2.02822	1.73737	0.00843859	0.0655803	7.71576	2.94781
1317	M237T202	1.85	C13H18O4				0.297039	0.767624	1.69555	0.00848833	0.0658344	2.58425	1.36975
1130	Sarcostin	2.21	C21H34O6	Terpenoids	Steroids	Pregnane steroids	0.0486937	0.123526	1.59468	0.00849861	0.0658628	2.53681	1.34301
1181	4-Methylabyssinone V	2.14	C26H30O5	Shikimates and Phenylpropanoids	Flavonoids	Flavanones	0.0189038	0.0361221	1.49735	0.00856912	0.0661176	1.91084	0.934208
104	Royal jelly acid	3.9	C10H18O3	Fatty acids	Fatty Acids and Conjugates	Hydroxy fatty acids	1.78752	0.888767	1.44737	0.00862125	0.0663184	0.497206	-1.00808
195	(E)-8-hydroxy-2,6-dimethyl-oct-2-enoic acid	3.86	C10H18O3	Fatty acids	Fatty Acids and Conjugates	Branched fatty acids	1.78752	0.888767	1.44737	0.00862125	0.0663184	0.497206	-1.00808
1238	M476T221	1.97	C27H41NO6				0.278381	0.105435	1.48298	0.00874422	0.0668469	0.378743	-1.40071
1144	ISOPALMITIC ACID	2.19	C16H32O2	Fatty acids	Fatty Acids and Conjugates	Branched fatty acids	0.273915	0.0783839	1.14926	0.00875054	0.0668695	0.286162	-1.8051
852	kaempferol-3-O-rutinoside	2.57	C27H30O15	Shikimates and Phenylpropanoids	Flavonoids	Flavonols	0.117369	0.154498	1.49641	0.00911105	0.0682461	1.31634	0.39653
1081	(-)-Maackiain-3-O-glucosyl-6''-O-malonate	2.25	C25H24O13	Shikimates and Phenylpropanoids	Isoflavonoids	Pterocarpan	2.86178	0.997556	1.3028	0.00917565	0.0685397	0.348579	-1.52044
814	1-Heptadecene-4,6-diyne-3,9-diol	2.59	C17H26O2				0.14867	0.094891	1.3976	0.00923188	0.0687515	0.638266	-0.647769
1190	1-[2,4,6-trihydroxy-3-[7-hydroxy-2-(4-hydroxyphenyl)-3,4-dihydro-2H-chromen-4-yl]phenyl]dodecan-1-one	2.13	C33H40O7	Shikimates and Phenylpropanoids	Flavonoids	Flavanones	0.571441	0.974867	1.46467	0.0092345	0.0687557	1.70598	0.7706
1334	M309T280	1.82	C14H30O5S				0.532618	3.666	1.71551	0.00926452	0.0688676	6.883	2.78304
1206	pomiferin	2.1	C25H24O6	Shikimates and Phenylpropanoids	Isoflavonoids	Isoflavones	2.7844	0.95691	1.36683	0.0092757	0.0688907	0.343669	-1.54091
675	5-nonadecylbenzene-1,3-diol	2.68	C25H44O2	Polyketides	Aromatic polyketides	Catechols with side chains	0.0623762	0.0405739	1.41045	0.00930119	0.0690114	0.650472	-0.620442
428	1-[(E)-hept-5-enyl]-1-hydroxy-8-(hydroxymethyl)-2-methyl-2,5,6,7-tetrahydropyrrolizin-3-one	3.69	C16H27NO3	Alkaloids			2.14217	1.45594	1.46152	0.00966297	0.0704701	0.679658	-0.557119
1271	O-pentanoyl-carnitine	1.91	C12H23NO4	Fatty acids	Fatty esters	Fatty acyl carnitines	0.106052	0.182697	1.42658	0.00970961	0.0706445	1.7227	0.784673
416	Allopurinol-1-ribonucleoside	3.7	C10H12N4O5	Carbohydrates	Nucleosides	Purine nucleos(t)ides	10.3977	2.54773	1.71448	0.00990845	0.0714404	0.245028	-2.02898
46	(Z)-5,8,11-trihydroxyoctadec-9-enoic acid	3.92	C18H34O5	Fatty acids	Octadecanoids	Other Octadecanoids	1.78393	2.93246	1.4719	0.00998013	0.0717665	1.64382	0.71705
47	(E)-9,12,13-trihydroxyoctadec-10-enoic acid	3.92	C18H34O5	Fatty acids	Octadecanoids	Other Octadecanoids	1.78393	2.93246	1.4719	0.00998013	0.0717665	1.64382	0.71705
86	(Z)-9,12,13-trihydroxyoctadec-15-enoic acid	3.9	C18H34O5	Fatty acids	Fatty Acids and Conjugates	Hydroxy fatty acids	1.78393	2.93246	1.4719	0.00998013	0.0717665	1.64382	0.71705
120	(E,9S,12S,13S)-9,12,13-trihydroxyoctadec-10-enoic acid	3.89	C18H34O5	Fatty acids	Octadecanoids	Other Octadecanoids	1.78393	2.93246	1.4719	0.00998013	0.0717665	1.64382	0.71705
212	(Z)-9,10,11-trihydroxyoctadec-12-enoic acid	3.85	C18H34O5	Fatty acids	Octadecanoids	Other Octadecanoids	1.78393	2.93246	1.4719	0.00998013	0.0717665	1.64382	0.71705
274	(Z)-6,9,10-trihydroxyoctadec-7-enoic acid	3.82	C18H34O5	Fatty acids	Octadecanoids	Other Octadecanoids	1.78393	2.93246	1.4719	0.00998013	0.0717665	1.64382	0.71705
263	Sulfamethoxazole	3.83	C10H11N3O3S				2.67213	1.30349	1.51433	0.0100966	0.072239	0.487809	-1.03561
1104	Macrophylline	2.23	C13H21NO3	Alkaloids	Ornithine alkaloids	Pyrrolizidine alkaloids	0.0314616	0.124686	1.51895	0.0101664	0.0725402	3.96313	1.98664
798	Ergocristine	2.61	C35H39N5O5	Alkaloids	Tryptophan alkaloids	Ergot alkaloids	0.130694	0.0703502	1.47905	0.010382	0.0733379	0.538281	-0.893567
936	phellopterin	2.48	C25H24O12	Shikimates and Phenylpropanoids	Phenylpropanoids (C6-C3)	Cinnamic acids and derivatives	5.75274	3.33305	1.43534	0.0104133	0.0734144	0.579384	-0.787409
649	Papaverine	2.69	C20H21NO4	Alkaloids	Tyrosine alkaloids	Isoquinoline alkaloids	0.0373918	0.125432	1.54136	0.0104281	0.0734455	3.35453	1.74611
466	Monobutyl phthalate	3.67	C12H14O4	Shikimates and Phenylpropanoids	Phenolic acids (C6-C1)	Shikimic acids and derivatives	0.153553	0.310168	1.48897	0.0104821	0.0736345	2.01994	1.01432
488	Neantine	3.64	C12H14O4	Shikimates and Phenylpropanoids	Phenolic acids (C6-C1)	Shikimic acids and derivatives	0.153553	0.310168	1.48897	0.0104821	0.0736345	2.01994	1.01432
597	Myrislignan	2.71	C21H26O6	Shikimates and Phenylpropanoids	Lignans	Neolignans	0.818658	0.0717024	1.72109	0.0105261	0.0737285	0.0875853	-3.51317
665	Phthalic anhydride	2.68	C8H4O3	Shikimates and Phenylpropanoids			0.506081	1.0111	1.47951	0.0105548	0.0737822	1.9979	0.998484
1346	3alpha,12alpha-Dihydroxy-5beta-pregnan-20-one diacetate	1.79	C25H38O5				0.0821151	0.120234	1.42978	0.010612	0.0739892	1.46421	0.550127
1161	calycosin-7-O-beta-D-glucoside	2.18	C22H22O9	Shikimates and Phenylpropanoids	Isoflavonoids	Isoflavones	6.4892	0.939812	1.69594	0.0106571	0.0740606	0.144827	-2.7876
914	Beta-Asarone	2.51	C12H16O3	Polyketides			0.0619549	0.071555	1.46788	0.0106811	0.0741303	1.15495	0.207835
356	Pimobendan	3.77	C19H18N4O2	Alkaloids			0.134835	0.0502528	1.67772	0.0106943	0.0741478	0.372698	-1.42392
1225	Ginsenoside F5	2.03	C41H70O13	Terpenoids	Triterpenoids	Dammarane and Protostane triterpenoids	0.0667512	0.0360222	1.45074	0.0108025	0.074486	0.539648	-0.889908
992	Mundulone	2.37	C26H26O6	Shikimates and Phenylpropanoids	Isoflavonoids	Isoflavones	9.9866	4.95853	1.45612	0.0108887	0.074849	0.496518	-1.01008
71	Butyl isobutyl phthalate	3.91	C16H22O4	Shikimates and Phenylpropanoids	Phenolic acids (C6-C1)	Shikimic acids and derivatives	0.972555	1.92423	1.47944	0.0109132	0.0749478	1.97853	0.984432
72	Dibutyl phthalate	3.91	C16H22O4	Shikimates and Phenylpropanoids	Phenolic acids (C6-C1)	Shikimic acids and derivatives	0.972555	1.92423	1.47944	0.0109132	0.0749478	1.97853	0.984432
275	Mono(2-ethylhexyl) phthalate	3.82	C16H22O4	Shikimates and Phenylpropanoids	Phenolic acids (C6-C1)	Shikimic acids and derivatives	0.972555	1.92423	1.47944	0.0109132	0.0749478	1.97853	0.984432
559	PC(37:5)	2.73	C45H80NO8P	Fatty acids	Glycerophospholipids	Glycerophosphocholines	0.252	0.0907991	1.65512	0.0109349	0.074991	0.360313	-1.47268
707	(1S,2S,3aR,4S,5S,6E,9R,11R,12E,13aS)-4,9,11-Triacetoxy-3a-hydroxy-2,5,8,8,12-pentamethyl-2,3,3a,4,5,8,9,10,11,13a-decahydro-1H-cyclopenta[12]annulen-1-yl benzoate	2.66	C33H44O9	Terpenoids	Diterpenoids	Jatrophane diterpenoids	9.31571	4.99007	1.47355	0.0109437	0.0750279	0.535662	-0.900604
1060	Quebrachitol	2.27	C7H14O6	Carbohydrates	Polyols	Cyclitols	0.215737	0.26649	1.46741	0.0109945	0.0752016	1.23526	0.30481
1291	Flumethasone	1.89	C22H28F2O5				0.762592	0.496526	1.35286	0.0110499	0.0753755	0.651104	-0.619041
1011	cis-Parinaric_Acid_methyl_ester	2.33	C19H30O2	Fatty acids	Fatty Acids and Conjugates	Unsaturated fatty acids	0.124484	0.0532627	1.67004	0.0110744	0.0754739	0.427867	-1.22477
239	Stearamide	3.84	C18H37NO	Fatty acids	Fatty amides	Primary amides	0.146775	0.101702	1.40753	0.0112683	0.0762468	0.69291	-0.52926
1071	Vaccinoside	2.26	C25H28O13	Terpenoids	Monoterpenoids	Iridoids monoterpenoids	1.22218	0.631652	1.44194	0.011561	0.0771094	0.516826	-0.95225
1300	1-Octadecanoyl-2-(7Z,10Z,13Z,16Z-docosatetraenoyl)-sn-glycero-3-phosphoethanolamine	1.87	C45H82NO8P				0.886165	0.160862	1.62712	0.011626	0.077256	0.181526	-2.46175
1419	Tridec-8-enedioylcarnitine	1.64	C20H35NO6				0.089182	0.0577866	1.43333	0.0116288	0.077256	0.647963	-0.626018
975	Bruceine D	2.39	C20H26O9	Terpenoids	Triterpenoids	Quassinoids	0.200189	0.0731812	1.67409	0.0117217	0.0776009	0.36556	-1.45182
849	brassinolide	2.57	C28H48O6	Terpenoids	Steroids	Ergostane steroids	0.0825192	0.0524184	1.40632	0.0117504	0.0776958	0.635226	-0.654657
829	N-[(4-Hydroxy-3-methoxyphenyl)methyl]octanamide	2.58	C16H25NO3	Alkaloids	Pseudoalkaloids	Capsaicins and Capsaicinoids	0.31607	0.202418	1.45669	0.0118293	0.0779581	0.64042	-0.642909
1056	Pilocarpidine	2.27	C10H14N2O2	Alkaloids	Histidine alkaloids	Imidazole alkaloids	0.0168769	0.135087	1.51048	0.0119694	0.0784582	8.00423	3.00076
820	1,6-O,O-diacetylbritannilactone	2.59	C19H26O6	Terpenoids	Sesquiterpenoids	Germacrane sesquiterpenoids	0.0878999	0.489336	1.35131	0.0119712	0.0784614	5.56697	2.47689
915	beta-Snyderol	2.51	C15H25BrO	Terpenoids	Diterpenoids	Dactylomelane diterpenoids	0.0130676	0.169292	1.6551	0.0121704	0.0792756	12.955	3.69544
1092	Hydroxyvalerenic Acid	2.24	C15H22O3	Terpenoids	Sesquiterpenoids	Valerenane sesquiterpenoids	0.140183	0.0678452	1.50986	0.0123626	0.0800167	0.483975	-1.04699
541	8-Shogaol	2.74	C19H28O3	Polyketides	Aromatic polyketides	Catechols with side chains	0.113423	0.0490426	1.02256	0.0124337	0.0802857	0.432387	-1.2096
1007	Annocherin_A	2.34	C24H38O5	Terpenoids	Diterpenoids	Kaurane and Phyllocladane diterpenoids	1.13159	0.877024	1.46895	0.0125523	0.080649	0.775039	-0.36766
374	[3-[ethoxy(hydroxy)phosphoryl]oxy-2-hydroxy-propyl] (9Z,12Z)-octadeca-9,12-dienoate	3.75	C23H43O7P	Fatty acids	Glycerophospholipids	Glycerophosphoethanolamines	0.46891	3.58622	1.66807	0.0125596	0.0806587	7.648	2.93508
1333	9,16-DiHpOTrE	1.82	C18H30O6				2.00073	3.18637	1.4576	0.0128215	0.0816157	1.59261	0.671392
926	1,3,5-trihydroxy-2,4-bis(3-methylbut-2-enyl)-10H-acridin-9-one	2.5	C23H25NO4	Alkaloids	Anthranilic acid alkaloids	Acridone alkaloids	1.17791	2.37196	1.40368	0.0128401	0.0816905	2.0137	1.00985
302	Dodecyl gallate	3.8	C19H30O5	Shikimates and Phenylpropanoids	Phenolic acids (C6-C1)	Shikimic acids and derivatives	0.316158	1.69571	1.67559	0.0130516	0.0824807	5.36349	2.42317
19	DIMBOA	3.94	C9H9NO5	Alkaloids			15.8708	27.4857	1.43873	0.0131214	0.0827311	1.73184	0.792308
1311	3-Oxododecanoic acid	1.86	C12H22O3				12.3793	7.08902	1.64095	0.0134378	0.0838154	0.572651	-0.804272
1289	Erythro-9-hydroxy-nonyl-adenine	1.89	C14H23N5O				0.0722676	0.0345068	1.42486	0.0135548	0.0841584	0.477487	-1.06647
539	Rhodojaponin II	2.74	C22H34O7	Terpenoids	Diterpenoids	Grayanotoxane diterpenoids	0.0708272	0.134753	1.46895	0.0136497	0.0844316	1.90257	0.927947
1009	3-(4-hydroxy-3-methoxyphenyl)propyl_3-(4-hydroxyphenyl)propanoate	2.34	C19H22O5	Shikimates and Phenylpropanoids	Diarylheptanoids	Linear diarylheptanoids	0.0561753	0.00969044	1.6774	0.0136729	0.0845149	0.172503	-2.5353
1133	Dioscorine	2.21	C13H19NO2	Alkaloids	Lysine alkaloids	Piperidine alkaloids	0.0433794	0.146433	1.47804	0.0138737	0.0851903	3.37563	1.75516
1042	Lansioside_B	2.28	C36H58O8	Terpenoids	Triterpenoids	Onocerane triterpenoids	0.283958	0.220785	1.41182	0.0138955	0.0852687	0.777525	-0.363038
1390	gamma-thiomethyl glutamate	1.71	C6H11NO4S				1.50016	1.05851	1.4532	0.0139858	0.0855098	0.705602	-0.503073
323	6-Hydroxyluteolin 7-glucoside	3.79	C21H20O12	Shikimates and Phenylpropanoids	Flavonoids	Flavones	9.09051	5.26382	1.36199	0.0140715	0.0857525	0.579046	-0.788251
402	3,5,7-trihydroxy-2-[2-hydroxy-6-[(2S,3R,4S,5S,6R)-3,4,5-trihydroxy-6-(hydroxymethyl)tetrahydropyran-2-yl]oxy-phenyl]chromen-4-one	3.71	C21H20O12	Shikimates and Phenylpropanoids	Flavonoids	Flavonols	9.09051	5.26382	1.36199	0.0140715	0.0857525	0.579046	-0.788251
713	Flavone base + 3O, 1MeO, O-HexA-HexA	2.66	C28H28O18	Shikimates and Phenylpropanoids	Flavonoids	Flavones	0.217251	0.290934	1.44382	0.0140891	0.0858252	1.33916	0.421331
575	3-hydroxy-3-methyl-5-oxo-5-[[(2R,3S,4S,5R,6S)-3,4,5-trihydroxy-6-(2-methyl-4-oxopyran-3-yl)oxyoxan-2-yl]methoxy]pentanoic acid	2.72	C18H24O12				5.12193	3.83862	1.42063	0.0141018	0.0858587	0.749449	-0.416097
1218	3-O-Neohesperidoside Quercetin	2.08	C27H30O16	Shikimates and Phenylpropanoids	Flavonoids	Flavonols	1.2011	0.512628	1.29253	0.0141096	0.0858973	0.426798	-1.22837
957	Cinnaloid	2.44	C35H42N2O9	Alkaloids	Tryptophan alkaloids	Yohimbine-like alkaloids	0.193026	0.146736	1.42061	0.0141741	0.0861058	0.760186	-0.395575
142	Malic acid	3.89	C4H6O5	Fatty acids	Fatty Acids and Conjugates	Dicarboxylic acids	48.6285	63.4816	1.43817	0.0144014	0.086938	1.30544	0.384536
1101	7-Prenyloxy-3',4'-dimethoxyisoflavone	2.23	C22H22O5	Shikimates and Phenylpropanoids	Isoflavonoids	Isoflavones	0.0177598	0.255582	1.69866	0.0144248	0.0870358	14.3911	3.8471
659	PC(38:3)	2.69	C46H86NO8P				0.349144	2.42314	1.07465	0.0144713	0.0872318	6.94023	2.79498
537	MBOA	2.74	C8H7NO3	Alkaloids	Tryptophan alkaloids		348.38	509.701	1.42653	0.0147525	0.0881219	1.46306	0.548987
674	Phthalic acid	2.68	C8H6O4	Shikimates and Phenylpropanoids	Phenolic acids (C6-C1)	Simple phenolic acids	0.354805	0.229604	1.46002	0.0148804	0.0885324	0.647129	-0.627875
997	Kessyl_glycol	2.36	C15H26O3	Terpenoids	Sesquiterpenoids	Guaiane sesquiterpenoids	0.138161	0.099702	1.37946	0.0150792	0.0894037	0.721634	-0.47066
243	(1R,2R,4S,7S,8R,9R,10S,11R,12S,13S,14R,17R,18R,19R)-8-acetoxy-10,19-dihydroxy-1,9,18-trimethyl-15-oxo-16,20-dioxahexacyclo[15.3.2.02,13.04,12.07,11.014,19]docos-5-ene-5-carboxylic acid	3.84	C26H34O9	Terpenoids			0.0839089	1.30419	1.72817	0.0152163	0.089762	15.5429	3.95818
1406	Bis(2-methoxyethyl) phthalate	1.67	C14H18O6				0.353526	6.12773	1.67129	0.0154602	0.0905567	17.3332	4.11546
32	2-(3,4-dihydroxyphenyl)-5,7-dihydroxy-6-[3,4,5-trihydroxy-6-(hydroxymethyl)tetrahydropyran-2-yl]chromen-4-one	3.93	C21H20O11	Shikimates and Phenylpropanoids	Flavonoids	Flavones	1.457	2.27129	1.43829	0.0155351	0.0907175	1.55888	0.640513
42	Isoorientin	3.92	C21H20O11	Shikimates and Phenylpropanoids	Flavonoids	Flavones	1.457	2.27129	1.43829	0.0155351	0.0907175	1.55888	0.640513
1374	M287T252	1.74	C18H24O3				1.05386	2.10807	1.46965	0.0155461	0.0907418	2.00034	1.00025
1379	1-Monolinolenoyl-rac-glycerol	1.73	C21H36O4				2.33526	1.57298	1.44771	0.0157112	0.0913024	0.673577	-0.570085
778	Fargesin	2.62	C21H22O6	Shikimates and Phenylpropanoids	Lignans	Furofuranoid lignans	0.0413305	0.285312	1.70892	0.0158439	0.0917601	6.90319	2.78726
1199	Dicaffeoyl Coumaroyl Spermidine	2.11	C34H37N3O8	Alkaloids	Ornithine alkaloids	Polyamines	0.0764597	0.153145	1.65288	0.0160409	0.0922317	2.00295	1.00212
633	Retrorsine N-oxide	2.69	C18H25NO7				0.0484297	0.00643596	1.59914	0.0162494	0.0928526	0.132893	-2.91167
389	1,3-bis(2,4-dimethoxyphenyl)urea	3.73	C17H20N2O5	Alkaloids			0.00957138	0.082083	1.6924	0.0163262	0.093143	8.57588	3.10028
1018	mahanimbine	2.33	C23H25NO	Alkaloids	Tryptophan alkaloids	Carbazole alkaloids	0.0565912	0.197468	1.68973	0.0164682	0.0934627	3.48939	1.80297
828	dehydroabietic_acid	2.58	C20H28O2	Terpenoids	Diterpenoids	Abietane diterpenoids	0.0831882	0.141241	1.4006	0.0165489	0.0937082	1.69785	0.763707
556	Hyperoside	2.73	C21H20O12	Shikimates and Phenylpropanoids	Flavonoids	Flavonols	8.71179	6.32609	1.37206	0.016709	0.0942526	0.726153	-0.461655
393	(1S,4S,5R,9S,10R,13R,14R)-5-(acetoxymethyl)-9-methyl-14-(2-methylpropanoyloxymethyl)tetracyclo[11.2.1.01,10.04,9]hexadecane-5-carboxylic acid	3.72	C26H40O6	Terpenoids	Diterpenoids	Kaurane and Phyllocladane diterpenoids	3.16126	8.35007	1.62111	0.0167646	0.0944017	2.64138	1.40129
938	PI(16:0/18:1)	2.48	C43H81O13P	Fatty acids	Glycerophospholipids	Glycerophosphoinositols	1.67392	2.52642	1.40401	0.0167717	0.0944153	1.50928	0.593863
366	(2E)-2-hexylidene-3-methyl-butanedioic acid	3.76	C11H18O4	Fatty acids	Fatty Acids and Conjugates	Branched fatty acids	0.865919	4.15803	1.66638	0.0169263	0.0948675	4.80187	2.2636
388	2-hexyl-3-methylene-butanedioic acid	3.73	C11H18O4	Fatty acids	Fatty Acids and Conjugates	Dicarboxylic acids	0.865919	4.15803	1.66638	0.0169263	0.0948675	4.80187	2.2636
1435	M243T212_2	1.59	C13H22O4				0.050145	0.026682	1.38952	0.0169706	0.0949885	0.532097	-0.910239
101	8a-Hydroxy-4a,8-dimethyl-3,4,5,6,7,8-hexahydronaphthalene-2-carboxylic acid	3.9	C13H20O3	Terpenoids	Sesquiterpenoids	Eudesmane sesquiterpenoids	101.994	181.894	1.59818	0.0170098	0.0950559	1.78337	0.834608
682	Astragalin	2.68	C21H20O11	Shikimates and Phenylpropanoids	Flavonoids	Flavonols	0.203708	0.148518	1.36087	0.0170113	0.0950559	0.729075	-0.45586
375	1,4-dihydroxy-6,6,9a-trimethyl-4,5,5a,7,8,9-hexahydro-1H-benzo[e]isobenzofuran-3-one	3.75	C15H22O4	Terpenoids	Sesquiterpenoids	Drimane sesquiterpenoids	0.632981	0.849105	1.41825	0.0171189	0.0953982	1.34144	0.423781
463	3a,8-dihydroxy-3,5a,9-trimethyl-4,5,6,7,8,9b-hexahydro-3H-benzo[g]benzofuran-2-one	3.67	C15H22O4	Terpenoids	Sesquiterpenoids	Eudesmane sesquiterpenoids	0.632981	0.849105	1.41825	0.0171189	0.0953982	1.34144	0.423781
435	Agmatine	3.69	C5H14N4	Alkaloids	Ornithine alkaloids	Polyamines	0.145836	0.730559	1.65083	0.0172824	0.0958818	5.00947	2.32466
1061	Corchorosol_A	2.26	C29H44O9	Terpenoids	Steroids	Cardenolides	0.273196	0.188351	1.41764	0.0173724	0.0961851	0.689435	-0.536514
702	LPE(18:3)	2.67	C23H42NO7P	Fatty acids	Glycerophospholipids	Glycerophosphoethanolamines	0.172699	0.231252	1.42735	0.0176448	0.0969451	1.33905	0.42121
209	Mannose 6-phosphate	3.86	C6H13O9P	Carbohydrates	Saccharides	Monosaccharides	4.93885	10.0819	1.49028	0.0179626	0.0977912	2.04134	1.02951
508	Sultopride hydrochloride	3.6	C17H26N2O4S	Alkaloids			0.0172237	0.382762	1.64205	0.0183684	0.09907	22.2229	4.47398
751	Antheraxanthin	2.64	C40H56O3	Terpenoids	Carotenoids (C40)	Carotenoids (C40, β-β)	1.32412	0.568994	1.61811	0.0184697	0.0993961	0.429715	-1.21855
601	PC(36:6)	2.71	C44H76NO8P				0.616588	0.29226	1.37724	0.0184781	0.0994201	0.473995	-1.07706
1084	Budlein A	2.24	C20H22O7	Terpenoids	Sesquiterpenoids	Germacrane sesquiterpenoids	0.156983	0.117602	1.44026	0.0187244	0.10016	0.749138	-0.416697
167	2-(3,4-dihydroxyphenyl)ethyl (1S,4aR,7aR)-4a-hydroxy-7-methyl-5-oxo-1-[(2S,3R,4S,5S,6R)-3,4,5-trihydroxy-6-(hydroxymethyl)tetrahydropyran-2-yl]oxy-1,6,7,7a-tetrahydrocyclopenta[c]pyran-4-carboxylate	3.88	C24H30O13	Terpenoids	Monoterpenoids	Iridoids monoterpenoids	0.000908491	0.00304291	1.43304	0.0188197	0.100475	3.34942	1.74391
987	2,3-Diisopropyl-5-methylphenol	2.38	C13H20O	Terpenoids	Monoterpenoids	Menthane monoterpenoids	0.0581361	0.0792613	1.34988	0.0188586	0.100561	1.36337	0.447182
1240	1-nonadecanoyl-glycero-3-phosphate	1.96	C22H45O7P				2.60535	1.4106	1.29506	0.0189251	0.100742	0.541422	-0.885175
33	Vicenin-1	3.93	C26H28O14	Shikimates and Phenylpropanoids	Flavonoids	Flavones	24.8759	30.0403	1.39751	0.0190667	0.101027	1.20761	0.272149
421	Tetradecyl sulfate (sodium)	3.69	C14H30O4S	Fatty acids	Fatty acyls	Fatty alcohols	1.49045	5.07943	1.64208	0.0190905	0.101078	3.40799	1.76892
1347	M371T205_1	1.79	C18H26O8				0.554594	0.202323	1.66221	0.0191566	0.101234	0.364813	-1.45477
1134	(2R,3S,4S,5R,6R)-2-(hydroxymethyl)-6-[[(2R,3S,4S,5R,6S)-3,4,5-trihydroxy-6-[4-[(E)-3-hydroxyprop-1-enyl]-2,6-dimethoxyphenoxy]oxan-2-yl]methoxy]oxane-3,4,5-triol	2.21	C23H34O14	Terpenoids			0.0761701	0.0377289	1.33437	0.0193521	0.101854	0.495323	-1.01356
768	6,8-Diprenylnaringenin	2.63	C25H28O5	Shikimates and Phenylpropanoids	Flavonoids	Flavanones	0.0725147	0.148344	1.40118	0.0194288	0.10207	2.04571	1.0326
623	Heliotrine N-oxide	2.7	C16H27NO6				0.123944	0.207129	1.34248	0.0194608	0.102149	1.67114	0.740835
749	Hydrocodone	2.64	C18H21NO3	Alkaloids	Tyrosine alkaloids	Isoquinoline alkaloids	0.184892	0.131457	1.34727	0.0195926	0.102579	0.710995	-0.492088
931	Isobornyl_propionate	2.49	C13H22O2	Terpenoids	Monoterpenoids	Camphane monoterpenoids	0.102545	0.137625	1.3614	0.0195957	0.102579	1.3421	0.424491
891	5-(1,2,4a,5-tetramethyl-7-oxo-3,4,8,8a-tetrahydro-2H-naphthalen-1-yl)-3-methylpentanoic acid	2.53	C20H32O3	Terpenoids	Diterpenoids	Colensane and Clerodane diterpenoids	0.0246233	0.051652	1.65287	0.019669	0.10279	2.09769	1.0688
1153	cyclo(tyrosyl-prolyl)	2.18	C14H16N2O3	Amino acids and Peptides	Small peptides	Dipeptides	1.03398	1.79787	1.56815	0.0196908	0.10285	1.73879	0.798082
1320	9alpha-Fluoro-11beta,17alpha,21-trihydroxypregna-1,4-diene-3,20-dione 21-acetate	1.84	C23H29FO6				1.36936	0.469736	1.65704	0.0200803	0.103923	0.343032	-1.54358
916	(2R,3S,4S,5R,6R)-5-[(2S,3R,4R)-3,4-dihydroxy-4-(hydroxymethyl)oxolan-2-yl]oxy-2-(hydroxymethyl)-6-[2-(4-hydroxyphenyl)ethoxy]oxane-3,4-diol	2.51	C19H28O11	Shikimates and Phenylpropanoids	Phenylethanoids (C6-C2)	Phenylethanoids	0.00963604	0.0779894	1.71384	0.0201583	0.104095	8.09351	3.01677
394	8-hydroxy-4-(1-hydroxy-1-methyl-ethyl)-10-oxatricyclo[7.2.1.01,5]dodec-3-ene-8-carboxylic acid	3.72	C15H22O5	Terpenoids	Diterpenoids		1.65189	0.5516	1.63447	0.0202124	0.104208	0.333921	-1.58242
483	5-[3-[(2R,3R,4S,5S,6R)-3,4,5-trihydroxy-6-(hydroxymethyl)tetrahydropyran-2-yl]oxyoctyl]tetrahydrofuran-2-one	3.65	C18H32O8	Fatty acids	Fatty esters	Lactones	0.11698	3.24633	1.70372	0.0203379	0.104654	27.7511	4.79447
249	Histidine	3.84	C6H9N3O2	Amino acids and Peptides	Small peptides	Aminoacids	2.79326	1.89348	1.27379	0.0204691	0.104942	0.677877	-0.560905
5	beta-Octylglucoside	3.95	C14H28O6	Fatty acids	Fatty acyl glycosides	Fatty acyl glycosides of mono- and disaccharides	0.33226	1.75814	1.70049	0.020682	0.105581	5.29147	2.40367
172	(2R,3R,4S,5S,6R)-2-(1-ethylhexoxy)-6-(hydroxymethyl)tetrahydropyran-3,4,5-triol	3.87	C14H28O6	Fatty acids	Fatty acyl glycosides	Fatty acyl glycosides of mono- and disaccharides	0.33226	1.75814	1.70049	0.020682	0.105581	5.29147	2.40367
831	ABOA	2.58	C9H7NO3	Alkaloids			4.61018	3.5196	1.43739	0.0207511	0.105861	0.763441	-0.389411
1395	alpha-Tocopherol succinate	1.69	C33H54O5				0.150697	0.0181253	1.56547	0.0207895	0.105967	0.120277	-3.05557
247	(1R,3R,4S,5R)-1,3,4-trihydroxy-5-[(E)-3-(4-hydroxyphenyl)prop-2-enoyl]oxy-cyclohexanecarboxylic acid	3.84	C16H18O8	Shikimates and Phenylpropanoids	Phenylpropanoids (C6-C3)	Cinnamic acids and derivatives	4.36382	14.3384	1.39808	0.0208026	0.106011	3.28574	1.71622
1140	Myrigalon_B	2.2	C18H20O4	Shikimates and Phenylpropanoids	Flavonoids	Chalcones	0.126537	0.403404	1.62598	0.0208212	0.106074	3.18804	1.67267
1258	9-Fluoro-11beta,17beta-dihydroxy-16alpha-methylandrosta-1,4-dien-3-one	1.93	C20H27FO3				0.429971	2.19193	1.69936	0.0208627	0.106168	5.09786	2.34989
137	(E)-2-methylpent-2-enoic acid	3.89	C6H10O2	Fatty acids	Fatty Acids and Conjugates	Unsaturated fatty acids	0.561224	1.11628	1.47268	0.0210089	0.106557	1.98901	0.992049
995	Auroxanthin	2.36	C40H56O4	Terpenoids	Carotenoids (C40)	Carotenoids (C40, β-β)	2.78347	1.63687	1.43577	0.021195	0.107119	0.588068	-0.765945
679	[(2R,3S,4S,5R,6S)-6-[2,3-dihydroxy-4-[(E)-3-(4-hydroxyphenyl)prop-2-enoyl]phenoxy]-3,4,5-trihydroxyoxan-2-yl]methyl (E)-3-(4-hydroxyphenyl)prop-2-enoate	2.68	C30H28O12	Shikimates and Phenylpropanoids	Flavonoids	Chalcones	0.0129178	0.264174	1.59002	0.021372	0.107749	20.4503	4.35405
241	2-[(1R,6R)-6-isopropenyl-3-methyl-cyclohex-2-en-1-yl]-5-propyl-benzene-1,3-diol	3.84	C19H26O2	Terpenoids	Meroterpenoids	Cannabinoids	0.0322138	0.0640623	1.59986	0.022	0.109565	1.98866	0.991794
354	(6aR,10aR)-6,6,9-trimethyl-3-propyl-6a,7,8,10a-tetrahydrobenzo[c]chromen-1-ol	3.77	C19H26O2	Terpenoids	Meroterpenoids	Cannabinoids	0.0322138	0.0640623	1.59986	0.022	0.109565	1.98866	0.991794
487	Androstendione	3.64	C19H26O2	Terpenoids	Steroids	Androstane steroids	0.0322138	0.0640623	1.59986	0.022	0.109565	1.98866	0.991794
1352	8,8-dihydroxy-trans-neoxanthin	1.77	C40H58O6				0.113046	0.0478478	1.616	0.0222146	0.109992	0.42326	-1.24038
525	[(7R,8R,10R,13S,17R)-17-(3-furyl)-4,4,8,10,13-pentamethyl-3,16-dioxo-6,7,9,11,12,17-hexahydro-5H-cyclopenta[a]phenanthren-7-yl] acetate	3.51	C28H34O5	Terpenoids	Triterpenoids	Limonoids	0.943597	1.24721	1.35307	0.0224358	0.110656	1.32176	0.402461
876	(2R)-3-(3,4-dihydroxyphenyl)-1-[2,4-dihydroxy-3-[(2S,3R,4R,5S,6R)-3,4,5-trihydroxy-6-(hydroxymethyl)oxan-2-yl]phenyl]-2-hydroxypropan-1-one	2.55	C21H24O11	Shikimates and Phenylpropanoids	Flavonoids	Chalcones	3.78067	6.15559	1.38707	0.0225949	0.111092	1.62818	0.703257
856	N-Acetylserine	2.56	C5H9NO4	Amino acids and Peptides	Small peptides	Dipeptides	0.148132	0.276228	1.3859	0.0228031	0.111661	1.86474	0.898974
455	5'-Methylthioadenosine	3.68	C11H15N5O3S	Carbohydrates	Nucleosides	Purine nucleos(t)ides	0.524345	0.679899	1.37694	0.0230298	0.112287	1.29666	0.374804
385	4-O-p-Coumaroylquinic acid	3.74	C16H18O8	Shikimates and Phenylpropanoids	Phenylpropanoids (C6-C3)	Cinnamic acids and derivatives	0.0397864	0.133101	1.37989	0.0233236	0.113164	3.34538	1.74217
446	5-methyl-4-[(2S,3R,4S,5S,6R)-3,4,5-trihydroxy-6-(hydroxymethyl)tetrahydropyran-2-yl]oxy-chromen-2-one	3.68	C16H18O8	Shikimates and Phenylpropanoids	Coumarins	Simple coumarins	0.0397864	0.133101	1.37989	0.0233236	0.113164	3.34538	1.74217
1376	M321T203	1.74	C17H24N2O4				0.0370884	0.0525861	1.35772	0.0234134	0.113362	1.41786	0.503712
1410	Brivanib alaninate	1.66	C22H24FN5O4				0.850845	4.00127	1.68981	0.0237011	0.114162	4.7027	2.23349
469	N-Desethyl amodiaquine	3.67	C18H18ClN3O	Alkaloids			0.0139857	0.140946	1.23931	0.0238077	0.114455	10.0779	3.33312
1157	5-hydroxy-6,7-dimethoxyflavone	2.18	C17H14O5	Shikimates and Phenylpropanoids	Flavonoids	Flavones	0.141691	2.55895	1.594	0.023945	0.114856	18.0601	4.17473
764	[(2R,3S,4S,5R,6R)-6-[(2S,3S,4S,5R)-3,4-dihydroxy-2,5-bis(hydroxymethyl)oxolan-2-yl]oxy-3,4,5-trihydroxyoxan-2-yl]methyl (E)-3-(4-hydroxy-3,5-dimethoxyphenyl)prop-2-enoate	2.63	C23H32O15	Shikimates and Phenylpropanoids			0.0572904	0.0231428	1.36085	0.0239616	0.114863	0.403956	-1.30773
1213	Cyanidin-3-glucoside	2.09	C21H21O11				25.98	16.7024	1.42328	0.0239625	0.114863	0.642895	-0.637345
223	Pseudolaric Acid B	3.85	C23H28O8	Terpenoids	Diterpenoids		0.100491	0.453682	1.67336	0.0241015	0.11531	4.51464	2.17461
353	methyl (2S,4aR,6aR,7R,9S,10aS,10bR)-9-acetoxy-2-(3-furyl)-6a,10b-dimethyl-4,10-dioxo-2,4a,5,6,7,8,9,10a-octahydro-1H-benzo[f]isochromene-7-carboxylate	3.77	C23H28O8	Terpenoids	Diterpenoids	Spongiane diterpenoids	0.100491	0.453682	1.67336	0.0241015	0.11531	4.51464	2.17461
1010	verproside	2.34	C22H26O13	Terpenoids	Monoterpenoids	Iridoids monoterpenoids	0.0807318	0.0446953	1.23477	0.0245781	0.116647	0.553627	-0.853014
958	angoletin	2.44	C18H20O4	Shikimates and Phenylpropanoids	Flavonoids	Chalcones	0.050114	0.0987323	1.38683	0.0246342	0.116729	1.97015	0.978307
676	2,4-dihydroxyheptadec-16-enyl acetate	2.68	C19H36O4	Fatty acids	Fatty acyls	Fatty alcohols	0.343317	0.223588	1.35921	0.0247429	0.116997	0.651257	-0.6187
1080	2-(3,4-dihydroxyphenyl)-5,7-dihydroxy-3-[(2S,3R,4S,5S,6R)-3,4,5-trihydroxy-6-[[(2S,3R,4S,5R)-3,4,5-trihydroxyoxan-2-yl]oxymethyl]oxan-2-yl]oxychromen-4-one	2.25	C26H28O16	Shikimates and Phenylpropanoids	Flavonoids	Flavonols	0.0150182	0.00161006	1.4493	0.0248672	0.117331	0.107207	-3.22153
998	2-Heptenamide,_7-(1,3-benzodioxol-5-yl)-N-(2-methylpropyl)-,_(2E)-_	2.36	C18H25NO3				0.026233	0.0465138	1.36514	0.0249359	0.117542	1.7731	0.826277
1330	1-Octadecanoyl-2-(15S-hydroxy-5Z,8Z,11Z,13E-eicosatetraenoyl)-sn-glycero-3-phosphoethanolamine	1.82	C43H78NO9P				0.060972	0.0258484	1.36822	0.0251215	0.118019	0.423939	-1.23807
1370	Spinacetin 3-gentiobioside	1.74	C29H34O18				4.63844	3.04593	1.25779	0.0255666	0.119108	0.656672	-0.606756
1058	Caffeic acid hexoside	2.27	C15H18O9	Shikimates and Phenylpropanoids	Phenylpropanoids (C6-C3)	Cinnamic acids and derivatives	1.42956	2.25793	1.40303	0.0258496	0.119871	1.57946	0.659429
1087	Methyl_(3x,10R)-dihydroxy-11-dodecene-6,8-diynoate_10-glucoside	2.24	C19H26O9				0.024172	0.14199	1.67612	0.0258795	0.119933	5.87418	2.55439
1287	Capsiate	1.89	C18H26O4				9.49466	14.5857	1.37306	0.0262399	0.121014	1.5362	0.61937
478	Didox	3.66	C7H7NO4	Alkaloids	Peptide alkaloids	Simple amide alkaloids	11.4741	5.10384	1.44483	0.0262839	0.121114	0.444814	-1.16873
1278	M372T173	1.91	C19H19NO7				7.52864	4.44714	1.36316	0.0263525	0.121267	0.590697	-0.75951
986	2-(2-hydroxy-6-methylhept-5-en-2-yl)-7-(3-methylbut-2-enyl)-2,3-dihydro-1-benzofuran-5-carboxylic acid	2.38	C22H30O4	Terpenoids	Diterpenoids		0.13957	0.266119	1.3791	0.0268565	0.122361	1.90671	0.931084
516	Eletriptan (hydrobromide)	3.56	C22H26N2O2S	Alkaloids	Tryptophan alkaloids		0.189321	0.153718	1.33389	0.0268935	0.122422	0.811942	-0.300552
1227	Delphinidin-3-O-sambubioside	2.03	C26H29O16				0.853989	0.586264	1.33196	0.0269824	0.122619	0.686501	-0.542667
565	Ursonic acid	2.72	C30H46O3	Terpenoids	Triterpenoids	Ursane and Taraxastane triterpenoids	0.0544953	0.125419	1.39542	0.0271676	0.123116	2.30146	1.20255
505	3-hydroxy-5-[(2R,3R,4S,5S,6R)-3,4,5-trihydroxy-6-[[(E)-3-(4-hydroxyphenyl)prop-2-enoyl]oxymethyl]oxan-2-yl]oxyhexanoic acid	3.61	C21H28O11	Shikimates and Phenylpropanoids	Phenylpropanoids (C6-C3)	Cinnamic acids and derivatives	0.0178464	0.0902021	1.66147	0.0273757	0.123684	5.05435	2.33752
691	P-ANISALDEHYDE	2.67	C8H8O2	Shikimates and Phenylpropanoids	Phenolic acids (C6-C1)	Simple phenolic acids	0.316851	0.222418	1.28254	0.0274359	0.123856	0.701965	-0.510529
1091	S(8-8)S hexoside	2.24	C28H36O13	Shikimates and Phenylpropanoids	Lignans	Furofuranoid lignans	0.101864	1.44451	1.67248	0.0278497	0.124915	14.1809	3.82587
384	6-[(Z)-pent-2-enyl]-6-[(2S,3R,4S,5S,6R)-3,4,5-trihydroxy-6-(hydroxymethyl)oxan-2-yl]oxycyclohex-2-ene-1-carboxylic acid	3.74	C18H28O8				0.638938	4.05751	1.63954	0.0283366	0.126126	6.3504	2.66685
262	(2R)-7-hydroxy-8-(2-hydroxyethyl)-5-methoxy-2-methyl-chroman-4-one	3.83	C13H16O5	Polyketides	Chromanes	Chromones	0.0374066	0.247889	1.44661	0.029026	0.127973	6.62686	2.72833
866	Methyl_Jasmonate	2.55	C13H20O3	Fatty acids	Octadecanoids	Jasmonic acids	1.40661	2.41407	1.49384	0.029335	0.128681	1.71624	0.779248
604	Luteolin 7-diglucuronide	2.71	C27H26O18	Shikimates and Phenylpropanoids	Flavonoids	Flavones	0.523195	0.25211	1.30486	0.0293585	0.128727	0.481866	-1.0533
163	(2R,3S,4S,5R,6S)-2-(hydroxymethyl)-6-[1-methyl-1-[(1R)-4-methylcyclohex-3-en-1-yl]ethoxy]tetrahydropyran-3,4,5-triol	3.88	C16H28O6	Terpenoids	Monoterpenoids		0.0583389	1.34746	1.68278	0.029494	0.128999	23.0971	4.52964
1152	bakuchiol	2.18	C18H24O	Shikimates and Phenylpropanoids			0.850377	0.408734	1.57651	0.0296089	0.129322	0.48065	-1.05694
347	Lysine	3.78	C6H14N2O2	Amino acids and Peptides	Small peptides	Aminoacids	0.0938859	0.138048	1.32881	0.0297855	0.129828	1.47038	0.556191
1129	3'-Methoxy-[6]-Gingerdiol_3,5-diacetate	2.21	C22H34O6				0.0177344	0.121823	1.59034	0.0298503	0.130044	6.86931	2.78017
652	4-Methylumbelliferone	2.69	C10H8O3	Shikimates and Phenylpropanoids	Coumarins	Simple coumarins	4.5075	3.617	1.29782	0.0302324	0.131011	0.802441	-0.317532
1358	M537T318	1.76	C27H57N2O6P				0.0735296	0.121854	1.38458	0.0306046	0.13211	1.65721	0.728754
993	(2R,3R)-2-(3,4-dihydroxyphenyl)-5,7-dihydroxy-3-[(2S,3R,4S,5S,6R)-3,4,5-trihydroxy-6-(hydroxymethyl)oxan-2-yl]oxy-2,3-dihydrochromen-4-one	2.37	C21H22O12	Shikimates and Phenylpropanoids	Flavonoids	Dihydroflavonols	2.45936	15.3935	1.62674	0.0306971	0.132343	6.25915	2.64597
1392	Fluocortolone Pivalate	1.7	C27H37FO5				0.90322	1.46555	1.33983	0.0307225	0.132387	1.62259	0.698296
492	Eurycomalactone	3.64	C19H24O6	Terpenoids	Triterpenoids	Quassinoids	0.650572	2.62904	1.40222	0.0309027	0.132853	4.04112	2.01475
1195	Cupressuflavone	2.12	C30H18O10	Shikimates and Phenylpropanoids	Flavonoids	Flavones	2.29266	1.45003	1.3922	0.031116	0.133407	0.632463	-0.660947
1423	2-(Glutathion-S-yl)-2-methylbut-3-en-1-ol	1.62	C15H25N3O7S				0.790974	2.09289	1.54741	0.0312229	0.133677	2.64597	1.4038
367	Arctigenin	3.76	C21H24O6	Shikimates and Phenylpropanoids	Lignans	Dibenzylbutyrolactone lignans	0.545126	1.93216	1.56735	0.0312281	0.133677	3.54443	1.82555
510	6-hydroxy-2-(1-hydroxy-3-methyl-butyl)-1-methoxy-8-methyl-10H-benzo[b][1,5]benzodioxocin-12-one	3.59	C21H24O6	Polyketides	Aromatic polyketides	Depsidones	0.545126	1.93216	1.56735	0.0312281	0.133677	3.54443	1.82555
511	5,7-dihydroxy-2-(4-methoxyphenyl)-6-(3-methylbut-2-enyl)chroman-4-one	3.59	C21H22O5	Shikimates and Phenylpropanoids	Flavonoids	Flavanones	0.545126	1.93216	1.56735	0.0312281	0.133677	3.54443	1.82555
587	Geranic acid	2.71	C10H16O2	Fatty acids	Fatty Acids and Conjugates	Branched fatty acids	0.172196	0.858208	1.65937	0.0313454	0.133956	4.98389	2.31727
1247	M143T38	1.95	C5H4O5				1.13531	0.909801	1.24761	0.0315211	0.134353	0.801365	-0.319469
578	(3E)-4-(8-Hydroxy-1,5-dimethyl-3-oxo-6-oxabicyclo[3.2.1]oct-8-yl)-3-buten-2-yl beta-D-glucopyranoside	2.71	C19H30O9	Terpenoids	Apocarotenoids	Megastigmanes	0.00349162	0.108538	1.69795	0.0316652	0.134746	31.0852	4.95816
1172	3-(2,4-dihydroxyphenyl)-7-hydroxy-6,8-bis(3-methylbut-2-enyl)-2,3-dihydrochromen-4-one	2.16	C25H28O5	Shikimates and Phenylpropanoids	Isoflavonoids	Isoflavanones	0.560956	0.313984	1.30333	0.0318363	0.135104	0.559731	-0.837194
161	Methyl 2-(3-oxo-2-(pent-2-en-1-yl)cyclopentyl)acetate	3.88	C13H20O3	Fatty acids	Octadecanoids	Jasmonic acids	0.307501	0.539668	1.51174	0.0319254	0.135371	1.75501	0.811481
704	Oxononanoylcarnitine (Car(9:1-O))	2.66	C12H18O7S				0.467199	0.794955	1.30044	0.0319937	0.135594	1.70153	0.766835
984	14-(hydroxymethyl)-5,9-dimethyltetracyclo[11.2.1.01,10.04,9]hexadecane-5-carbaldehyde	2.38	C20H32O2	Terpenoids	Diterpenoids	Kaurane and Phyllocladane diterpenoids	0.244914	0.275131	1.32839	0.0320925	0.13579	1.12338	0.167843
535	Medicagenic acid	2.74	C30H46O6	Terpenoids	Triterpenoids	Oleanane triterpenoids	1.163	0.626385	1.35852	0.0321854	0.136006	0.538596	-0.892724
1137	ginkgolide B	2.21	C20H24O10	Terpenoids	Sesquiterpenoids	Picrotoxane sesquiterpenoids	0.32694	0.176109	1.32488	0.0326619	0.137134	0.538658	-0.892558
554	Isoquercetrin	2.73	C21H20O12	Shikimates and Phenylpropanoids	Flavonoids	Flavonols	2.53286	1.32823	1.30518	0.0328105	0.137417	0.5244	-0.93126
1170	methyl 4-hydroxy-3-(4-hydroxyphenyl)-2-[(4-hydroxyphenyl)methyl]-5-oxofuran-2-carboxylate	2.16	C19H16O7	Shikimates and Phenylpropanoids	Lignans	Neolignans	0.685908	0.416339	1.33537	0.0329727	0.137874	0.60699	-0.720255
1307	8alpha-(Nhistidyl)riboflavin	1.87	C23H27N7O8				0.0653239	0.0239209	1.39542	0.03325	0.138519	0.366189	-1.44934
1154	Paeoniflorin	2.18	C23H28O11	Terpenoids	Monoterpenoids	Pinane monoterpenoids	0.150072	0.710209	1.64956	0.0335672	0.139384	4.73245	2.24259
1318	Sulfoquinovosyl diglyceride	1.84	C45H76O12S				307.414	221.818	1.21965	0.033634	0.139532	0.721561	-0.470806
805	Celaxanthin	2.6	C40H54O	Terpenoids	Carotenoids (C40)	Carotenoids (C40, β-Ψ)	14.7433	7.54592	1.28494	0.0338798	0.140107	0.511821	-0.966289
1000	8-Acetoxypinoresinol_4-glucoside	2.35	C28H34O13	Shikimates and Phenylpropanoids	Lignans	Furofuranoid lignans	0.191628	0.0709436	1.52452	0.0340152	0.140444	0.370215	-1.43357
1427	Eriojaposide B	1.61	C25H40O11				0.00705472	0.0836936	1.69658	0.0340233	0.140468	11.8635	3.56846
903	[5-acetyloxy-1,7-bis(3,4-dihydroxyphenyl)heptan-3-yl] acetate	2.52	C23H28O8	Shikimates and Phenylpropanoids	Diarylheptanoids	Linear diarylheptanoids	1.01947	0.517189	1.32131	0.0345123	0.141761	0.50731	-0.979061
1182	4-[1-(1,3-benzodioxol-5-yl)propan-2-yl]-4,5-dimethoxy-2-prop-2-enylcyclohexa-2,5-dien-1-one	2.14	C21H24O5	Shikimates and Phenylpropanoids	Lignans	Neolignans	0.671458	1.74691	1.39559	0.0351035	0.143117	2.60166	1.37943
878	monolinolein	2.54	C21H38O4	Fatty acids	Glycerolipids	Monoacylglycerols	0.123925	0.0832625	1.33685	0.035249	0.143459	0.671879	-0.573727
867	(2E,6E,10Z)-12-hydroxy-10-(hydroxymethyl)-6-methyl-2-(4-methylpent-3-enyl)dodeca-2,6,10-trienoic acid	2.55	C20H32O4	Terpenoids	Diterpenoids	Phytane diterpenoids	0.0591439	0.0856157	1.34383	0.0353914	0.143778	1.44758	0.533646
996	Cyanidin_3-(3'',6''-dimalonylglucoside)	2.36	C27H24O17				0.950093	0.303983	1.34984	0.0353919	0.143778	0.319951	-1.64408
744	Apiin	2.65	C26H28O14	Shikimates and Phenylpropanoids	Flavonoids	Flavones	0.436222	0.662784	1.3471	0.035588	0.144216	1.51937	0.603477
870	Colchicine	2.55	C22H25NO6	Alkaloids	Tyrosine alkaloids	Phenethylisoquinoline alkaloids	0.0989281	0.0576109	1.49081	0.0360605	0.145244	0.582351	-0.780039
590	Quercetin_3-(6''-acetylglucoside)	2.71	C23H22O13	Shikimates and Phenylpropanoids	Flavonoids	Flavonols	18.0153	9.72382	1.50385	0.0370517	0.147662	0.539753	-0.889629
413	(1R,8S,9S)-3,4,8-trihydroxy-5-isopropyl-11,11-dimethyl-16-oxatetracyclo[7.5.2.01,10.02,7]hexadeca-2,4,6-trien-15-one	3.7	C20H26O5	Terpenoids	Diterpenoids	Abietane diterpenoids	0.253397	3.81846	1.55321	0.0371608	0.147861	15.0691	3.91352
1035	Methyl_3-(2,3-dihydroxy-3-methylbutyl)-4-hydroxybenzoate	2.3	C13H18O5	Shikimates and Phenylpropanoids	Phenolic acids (C6-C1)	Simple phenolic acids	0.00235345	0.079225	1.64452	0.0373928	0.148369	33.6634	5.07311
605	Dattelic acid	2.71	C16H16O8	Shikimates and Phenylpropanoids	Phenylpropanoids (C6-C3)	Cinnamic acids and derivatives	1.74606	2.80171	1.29093	0.038105	0.150145	1.6046	0.68221
1089	(+-)-Carnegine	2.24	C13H19NO2	Alkaloids	Tyrosine alkaloids	Aporphine alkaloids	0.0281448	0.101258	1.55144	0.0387303	0.151587	3.59774	1.84709
1158	2-[[7-hydroxy-1-(4-hydroxy-3,5-dimethoxyphenyl)-3-(hydroxymethyl)-6,8-dimethoxy-1,2,3,4-tetrahydronaphthalen-2-yl]methoxy]-6-(hydroxymethyl)oxane-3,4,5-triol	2.18	C28H38O13	Shikimates and Phenylpropanoids	Lignans	Arylnaphthalene and aryltetralin lignans	0.0955171	0.292176	1.59001	0.0393965	0.153096	3.05889	1.61301
1343	(alanyl)adenylate	1.8	C13H19N6O8P				0.0134434	0.0715363	1.48863	0.0396004	0.153548	5.32131	2.41178
50	Quercetin 3-O-(6-O-malonyl-beta-D-glucoside)	3.92	C24H22O15	Shikimates and Phenylpropanoids	Flavonoids	Flavonols	49.8179	27.1069	1.49562	0.0397225	0.153867	0.544118	-0.878008
671	Ecgonine-methyl-ester (EME)	2.68	C10H17NO3	Alkaloids	Ornithine alkaloids	Tropane alkaloids	0.0481568	0.118547	1.28507	0.0399092	0.154175	2.4617	1.29965
1231	calceolarioside A	2.01	C23H26O11	Shikimates and Phenylpropanoids	Phenylpropanoids (C6-C3)	Cinnamic acids and derivatives	0.0592884	0.0288704	1.33975	0.0404279	0.155505	0.486948	-1.03816
753	Matrine	2.64	C15H24N2O	Alkaloids	Lysine alkaloids	Quinolizidine alkaloids	0.164871	0.282881	1.33586	0.0405087	0.155645	1.71577	0.778858
526	3-[(Z)-5-[6-hydroxy-5,5,8a-trimethyl-2-methylene-3-[3,4,5-trihydroxy-6-(hydroxymethyl)tetrahydropyran-2-yl]oxy-decalin-1-yl]-3-methyl-pent-2-enoxy]-3-oxo-propanoic acid	3.49	C29H46O11	Terpenoids	Diterpenoids	Labdane diterpenoids	4.45824	3.15144	1.29398	0.040902	0.156663	0.70688	-0.500462
662	LPI(18:2)	2.69	C27H49O12P				0.0912083	0.14783	1.31355	0.0412659	0.157515	1.62079	0.696698
980	Cucurbitaxanthin A	2.38	C40H56O3	Terpenoids	Carotenoids (C40)	Carotenoids (C40, β-β)	0.831917	2.12448	1.54386	0.041556	0.158257	2.55371	1.35259
921	Mahanimbinol	2.5	C23H27NO	Alkaloids	Tryptophan alkaloids	Carbazole alkaloids	0.104877	0.0592049	1.28866	0.0417168	0.158695	0.564515	-0.824917
1369	Mandelonitrile rutinoside	1.74	C20H27NO10				2.01606	0.226817	1.67967	0.0419153	0.159176	0.112505	-3.15194
1274	Tetracosa-6,9,12,15,18,21-hexaenoylcarnitine	1.91	C31H49NO4				0.151699	0.309909	1.21864	0.0420242	0.159417	2.04293	1.03064
1112	Mevastatin	2.22	C23H34O5	Polyketides	Cyclic polyketides	Monacolins and Monacolin derivatives	0.0705079	0.0506215	1.30069	0.0422548	0.159875	0.717954	-0.478036
268	Gluconic acid	3.83	C6H12O7	Carbohydrates	Saccharides	Monosaccharides	3.109	2.52107	1.25881	0.0424344	0.160276	0.810896	-0.302411
495	3,7-Dimethyluric acid	3.63	C7H8N4O3	Alkaloids	Pseudoalkaloids	Purine alkaloids	3.109	2.52107	1.25881	0.0424344	0.160276	0.810896	-0.302411
171	Glyceraldehyde	3.88	C3H6O3	Carbohydrates	Saccharides	Monosaccharides	1.60908	0.371172	1.10286	0.0425374	0.160492	0.230674	-2.11608
216	3-Hydroxypropionic acid (beta-lactic acid)	3.85	C3H6O3	Fatty acids	Fatty Acids and Conjugates	Hydroxy fatty acids	1.60908	0.371172	1.10286	0.0425374	0.160492	0.230674	-2.11608
1079	[12]-Gingerol	2.25	C23H38O4	Polyketides	Aromatic polyketides	Catechols with side chains	0.0523185	0.0393702	1.20913	0.0431578	0.161989	0.752509	-0.410219
709	Juvabione	2.66	C16H26O3	Terpenoids	Sesquiterpenoids	Bisabolane sesquiterpenoids	0.0634372	0.115525	1.46685	0.0438939	0.163707	1.82108	0.864798
1025	2-oct-1-en-3-yloxy-6-[(3,4,5-trihydroxyoxan-2-yl)oxymethyl]oxane-3,4,5-triol	2.32	C19H34O10	Fatty acids	Fatty acyl glycosides	Fatty acyl glycosides of mono- and disaccharides	0.227705	0.782311	1.57326	0.0441566	0.164241	3.43564	1.78058
1215	Gardoside methyl ester	2.08	C17H24O10	Terpenoids	Monoterpenoids	Iridoids monoterpenoids	0.260198	0.199931	1.25137	0.0447454	0.165433	0.76838	-0.380109
576	Dihydrojasmonic Acid	2.72	C12H20O3	Fatty acids	Octadecanoids	Jasmonic acids	0.227487	0.0786263	1.07422	0.0448479	0.165684	0.345629	-1.5327
152	Linoleic acid	3.88	C18H32O2	Fatty acids	Fatty Acids and Conjugates	Unsaturated fatty acids	22.7179	53.9985	1.54143	0.0459073	0.168249	2.37692	1.24909
197	17-ODYA	3.86	C18H32O2				22.7179	53.9985	1.54143	0.0459073	0.168249	2.37692	1.24909
1184	Malvidin_3-(6-acetylglucoside)	2.14	C25H27O13				0.283058	0.198711	1.28798	0.0462453	0.169056	0.702015	-0.510427
940	8-Desoxygartanin	2.47	C23H24O5	Shikimates and Phenylpropanoids	Xanthones	Plant xanthones	0.0548969	0.452104	1.64828	0.0463537	0.169304	8.23552	3.04186
38	alpha-Ketoglutaric acid (alpha-KG)	3.93	C5H6O5	Fatty acids	Fatty Acids and Conjugates	Dicarboxylic acids	4.64068	3.47322	1.28404	0.0463537	0.169304	0.748428	-0.418064
865	Methyl_n-formylanthranilate	2.55	C9H9NO3	Alkaloids	Anthranilic acid alkaloids	Anthranillic acid derivatives	0.0512569	0.0376206	1.28258	0.0466359	0.169898	0.733962	-0.446222
63	Fructose 6-phosphate	3.91	C6H13O9P	Carbohydrates	Saccharides	Monosaccharides	6.87829	9.09098	1.44107	0.0472194	0.171198	1.32169	0.402386
64	Fructose 2-phosphate	3.91	C6H13O9P	Carbohydrates	Saccharides	Monosaccharides	6.87829	9.09098	1.44107	0.0472194	0.171198	1.32169	0.402386
65	Glucose 6-phosphate	3.91	C6H13O9P	Carbohydrates	Saccharides	Monosaccharides	6.87829	9.09098	1.44107	0.0472194	0.171198	1.32169	0.402386
66	[3,4,5-trihydroxy-5-(hydroxymethyl)tetrahydrofuran-2-yl]methyl dihydrogen phosphate	3.91	C6H13O9P	Carbohydrates	Saccharides	Monosaccharides	6.87829	9.09098	1.44107	0.0472194	0.171198	1.32169	0.402386
83	Mannose 1-phosphate	3.9	C6H13O9P	Carbohydrates	Saccharides	Monosaccharides	6.87829	9.09098	1.44107	0.0472194	0.171198	1.32169	0.402386
84	Fructose 1-phosphate	3.9	C6H13O9P	Carbohydrates	Saccharides	Monosaccharides	6.87829	9.09098	1.44107	0.0472194	0.171198	1.32169	0.402386
1200	BEBEERINE	2.11	C36H38N2O6	Alkaloids	Tyrosine alkaloids	Isoquinoline alkaloids	0.0637965	0.127282	1.49255	0.0474357	0.171628	1.99513	0.996485
608	PC(36:3)	2.7	C22H22O11	Fatty acids	Glycerophospholipids	Glycerophosphocholines	0.946678	0.34378	1.42173	0.0478202	0.172431	0.363144	-1.46139
924	GLUCURONOLACTONE	2.5	C6H8O6	Carbohydrates	Saccharides	Monosaccharides	7.91441	3.46727	1.46883	0.0482924	0.173404	0.438095	-1.19068

## Sheet: Table S7
Table S7. KEGG analysis of DAMs based on Metabolome profiling analysis of WT and dek701 seedlings at 8-day-old.
Pathway	Description	#.compounds.(all)	Compounds.(all)	#.compounds.(dem)	Compounds.(dem)	Total	Percent	Rich_factor	p_value
zma00944	Flavone and flavonol biosynthesis	16	C00389;C12638;C12626;C12628;C12630;C12634;C01265;C05903;C05625;C12627;C05623;C01460;C10107;C12632;C12249;C12633	8	C00389;C12638;C12626;C12630;C05903;C05623;C12632;C12249	51	15.3846	0.156863	3.96125e-08
zma00410	beta-Alanine metabolism	8	C01013;C00135;C00049;C00334;C02642;C00099;C00986;C00864	4	C01013;C00135;C00986;C00864	32	7.69231	0.125	0.000318724
zma00051	Fructose and mannose metabolism	7	C03267;C00636;C01094;C00275;C01487;C00247;C00267	4	C03267;C00636;C01094;C00275	55	7.69231	0.0727273	0.00252784
zma02010	ABC transporters	27	C00079;C00089;C00387;C00037;C00123;C00025;C00062;C00407;C01487;C00065;C00183;C00135;C00049;C01083;C00041;C00719;C00148;C00009;C00047;C00114;C05402;C00255;C00559;C00212;C00134;C01606;C02273	6	C00089;C00135;C01083;C00047;C05402;C01606	138	11.5385	0.0434783	0.00305218
zma00400	Phenylalanine, tyrosine and tryptophan biosynthesis	6	C00296;C00079;C01094;C00082;C00587;C00078	3	C00296;C01094;C00082	35	5.76923	0.0857143	0.0057172
zma01200	Carbon metabolism	16	C01732;C00022;C00026;C00160;C00149;C00048;C00037;C00258;C00025;C00065;C01013;C00049;C00257;C00041;C00198;C00267	5	C00026;C00149;C00258;C01013;C00257	112	9.61538	0.0446429	0.00615743
zma00500	Starch and sucrose metabolism	4	C00092;C00089;C00029;C01083	3	C00092;C00089;C01083	37	5.76923	0.0810811	0.00668752
zma00941	Flavonoid biosynthesis	11	C00389;C05903;C00852;C05908;C01460;C10028;C10107;C10434;C09727;C06562;C16417	4	C00389;C05903;C10434;C09727	74	7.69231	0.0540541	0.00736152
zma00260	Glycine, serine and threonine metabolism	14	C00109;C00022;C00546;C00048;C00037;C00258;C00065;C00263;C00049;C00213;C00719;C00114;C00986;C00078	3	C00546;C00258;C00986	48	5.76923	0.0625	0.0137251
zma00970	Aminoacyl-tRNA biosynthesis	16	C00079;C00037;C00123;C00025;C00152;C00062;C00407;C00065;C00082;C00183;C00135;C00049;C00041;C00148;C00047;C00078	3	C00082;C00135;C00047	52	5.76923	0.0576923	0.0170284
zma00020	Citrate cycle (TCA cycle)	4	C00022;C00026;C00149;C00417	2	C00026;C00149	20	3.84615	0.1	0.0183788
zma00061	Fatty acid biosynthesis	7	C06423;C01571;C02679;C08362;C06424;C00249;C01530	3	C02679;C08362;C06424	58	5.76923	0.0517241	0.0227498
zma00630	Glyoxylate and dicarboxylate metabolism	13	C01732;C00022;C00026;C00160;C00149;C00048;C00037;C00258;C00025;C00065;C00552;C00209;C00417	3	C00026;C00149;C00258	64	5.76923	0.046875	0.029397
zma00591	Linoleic acid metabolism	8	C06426;C14833;C14766;C01595;C14762;C03242;C04717;C14767	2	C14833;C01595	28	3.84615	0.0714286	0.0346601
zma00470	D-Amino acid metabolism	14	C00022;C00026;C00079;C00037;C00025;C00062;C00065;C00135;C00049;C00431;C00041;C00148;C00047;C00134	3	C00026;C00135;C00047	69	5.76923	0.0434783	0.0356407
zma01100	Metabolic pathways	147	C06423;C00389;C01571;C00109;C01732;C00022;C00026;C00296;C00079;C02183;C01384;C01879;C03267;C00092;C00089;C00636;C01094;C02679;C06426;C00805;C00153;C00387;C00546;C11437;C00160;C06427;C08362;C06424;C04785;C00149;C00048;C00037;C12621;C00123;C01595;C00250;C01620;C03242;C00673;C00258;C00025;C00152;C00062;C00407;C10497;C00275;C01487;C00065;C01013;C00249;C00147;C00082;C00490;C00016;C01494;C00183;C00135;…	39	C00389;C00026;C00296;C01384;C03267;C00092;C00089;C00636;C01094;C02679;C00546;C08362;C06424;C00149;C01595;C01620;C00258;C00275;C01013;C00082;C00135;C00257;C01083;C00047;C05402;C05903;C00262;C00986;C00179;C00170;C00864;C00280;C00061;C05623;C10434;C06462;C12448;C01606;C09727	3074	75	0.0126871	0.0377904
zma00620	Pyruvate metabolism	4	C00022;C00546;C00149;C02504	2	C00546;C00149	32	3.84615	0.0625	0.0442853
zma01230	Biosynthesis of amino acids	23	C00109;C00022;C00026;C00079;C00037;C00123;C00025;C00152;C00062;C00407;C00065;C00082;C00183;C00135;C00263;C00049;C00041;C00148;C00047;C00078;C00141;C02504;C04411	4	C00026;C00082;C00135;C00047	128	7.69231	0.03125	0.0450871
zma00350	Tyrosine metabolism	9	C00022;C01384;C00082;C03758;C00483;C00811;C04368;C05589;C00530	3	C01384;C00082;C04368	78	5.76923	0.0384615	0.0484642
zma00300	Lysine biosynthesis	4	C00026;C00263;C00049;C00047	2	C00026;C00047	35	3.84615	0.0571429	0.0520773

## Sheet: Table S8
Table S8. The DEGs related to RNA biosynthesis, DNA-directed RNA polymerase complex, carbohydrate metabolic, hormone stimulus and signal transduction,
RNA biosynthetic process
Geneid	dek701_readcount	WT_readcount	log2FoldChange	PValue	Description
Zm00001eb040880	2.94551	1.37772	1.14384	4.88191e-21	protein ecdysoneless homolog
Zm00001eb044710	3.43116	1.66305	1.16275	9.08521e-40	DNA-directed RNA polymerase I subunit 2
Zm00001eb019980	0.89889	5.28561	-2.50832	5.03787e-23	Eukaryotic translation initiation factor 3 subunit E
Zm00001eb040810	4.46309	0	7.74724	6.95663e-24	Protein REVEILLE 6
Zm00001eb184870	0.287006	0.807721	-1.45307	2.68133e-09	-
Zm00001eb184380	14.278	0.0261169	8.84925	1.63095e-186	eukaryotic translation initiation factor 3 subunit E isoform X2
Zm00001eb184800	10.3594	33.3867	-1.61178	9.15483e-149	voltage-gated chloride-proton antiporter
Zm00001eb207920	2.73103	1.67349	0.748503	5.50539e-25	DNA-directed RNA polymerase V subunit 1
Zm00001eb088460	11.843	6.78053	0.869623	1.54147e-08	DNA-directed RNA polymerases II, IV and V subunit 9A
Zm00001eb104830	1.91679	0.999578	0.957242	1.91735e-09	transcription factor bHLH111
Zm00001eb099350	16.7001	10.9802	0.668811	6.89828e-06	Transcription initiation factor TFIID subunit 2
Zm00001eb078760	0.632874	1.74305	-1.4218	1.46801e-17	uncharacterized LOC100194340
Zm00001eb099340	16.3938	10.8204	0.625745	3.18057e-08	A0A804MN88_MAIZE
Zm00001eb099360	31.6557	20.7569	0.669575	1.0165e-12	A0A804MN90_MAIZE
Zm00001eb066730	9.99345	0	10.5381	4.86028e-160	A0A804M8I3_MAIZE
Zm00001eb096840	13.498	24.2171	-0.895377	2.22942e-33	A0A804MM64_MAIZE
Zm00001eb155090	0.960562	3.6849	-1.84766	4.87004e-21	Transcription initiation factor TFIID subunit 2
Zm00001eb157210	5.31886	3.48355	0.603713	5.94615e-08	HTH HARE-type domain-containing protein
Zm00001eb240100	6.79541	15.1446	-1.21085	2.99614e-71	protein CYTOKININ-RESPONSIVE GATA TRANSCRIPTION FACTOR 1
Zm00001eb236490	4.6024	7.85243	-0.739762	1.91177e-17	mediator of RNA polymerase II transcription subunit 18
Zm00001eb230840	0.279135	0.604103	-1.01499	0.000576767	RNA-binding KH domain-containing protein PEPPER
Zm00001eb257810	0.719236	0.450912	0.60378	0.0391268	PF01095:Pectinesterase|Pectinesterase; PF04043:PMEI|Plant invertase/pectin methylesterase inhibitor
Zm00001eb231630	4.8287	2.72947	0.924196	2.5527e-42	uncharacterized LOC103626594
Zm00001eb258290	7.18947	2.68019	1.50372	4.21326e-88	GATA transcription factor 8
Zm00001eb308220	4.44926	2.91911	0.628777	2.80973e-27	ENTH/VHS family protein
Zm00001eb312750	1.7331	6.39437	-1.7538	1.67524e-38	eukaryotic translation initiation factor 3 subunit E
Zm00001eb361120	7.8156	13.267	-0.761416	1.73995e-23	uncharacterized LOC100276635
Zm00001eb340790	25.7973	39.8603	-0.679029	1.11791e-44	GATA transcription factor 22
Zm00001eb362090	1.32965	0.880695	0.675941	0.00471155	hypothetical protein ZEAMMB73_Zm00001d010439
Zm00001eb346380	0.600523	1.08028	-0.748195	1.76834e-05	DNA primase small subunit
Zm00001eb297590	196.586	129.548	0.655743	2.74773e-278	RNA polymerase sigma factor sigE, chloroplastic/mitochondrial
Zm00001eb274030	0.876964	0.249626	1.91528	3.90178e-09	protein G1-like1
Zm00001eb274090	2.64874	1.56086	0.853345	2.09986e-15	twinkle homolog protein, chloroplastic/mitochondrial
Zm00001eb391280	0.0267301	1.23714	-5.53274	6.99538e-39	uncharacterized LOC100281278
Zm00001eb396440	23.3933	11.4237	1.07688	4.17623e-241	uncharacterized LOC100383513
Zm00001eb372970	4.79787	9.4583	-0.947283	5.80314e-25	uncharacterized LOC100279775
Zm00001eb390210	2.49219	0.328672	3.01192	7.0084e-52	Protein LIGHT-DEPENDENT SHORT HYPOCOTYLS 5
nuclear DNA-directed RNA polymerase complex
Zm00001eb044710	3.43116	1.66305	1.16275	9.08521e-40	DNA-directed RNA polymerase I subunit 2
Zm00001eb035130	0.0960114	1.30645	-3.61004	1.13884e-14	protein DCL, chloroplastic-like
Zm00001eb207920	2.73103	1.67349	0.748503	5.50539e-25	DNA-directed RNA polymerase V subunit 1
Zm00001eb088460	11.843	6.78053	0.869623	1.54147e-08	DNA-directed RNA polymerases II, IV and V subunit 9A
Zm00001eb103320	11.0196	6.25655	0.850668	4.15433e-18	mediator complex subunit 10 CG5057-PA
Zm00001eb099350	16.7001	10.9802	0.668811	6.89828e-06	Transcription initiation factor TFIID subunit 2
Zm00001eb099340	16.3938	10.8204	0.625745	3.18057e-08	A0A804MN88_MAIZE
Zm00001eb099360	31.6557	20.7569	0.669575	1.0165e-12	A0A804MN90_MAIZE
Zm00001eb067450	17.606	33.3981	-0.907791	4.65704e-91	cofactor required for Sp1 transcriptional activation subunit 9
Zm00001eb155090	0.960562	3.6849	-1.84766	4.87004e-21	Transcription initiation factor TFIID subunit 2
Zm00001eb236490	4.6024	7.85243	-0.739762	1.91177e-17	mediator of RNA polymerase II transcription subunit 18
Zm00001eb217050	14.4908	24.1986	-0.632548	3.75841e-27	Protein DEFECTIVE IN MERISTEM SILENCING 3
Zm00001eb298600	14.1973	9.18888	0.656825	3.75496e-88	sister chromatid cohesion protein SCC2
Zm00001eb346380	0.600523	1.08028	-0.748195	1.76834e-05	DNA primase small subunit
Zm00001eb372970	4.79787	9.4583	-0.947283	5.80314e-25	uncharacterized LOC100279775
Zm00001eb410600	14.0302	8.21479	0.837033	2.35242e-66	uncharacterized LOC100382503
Zm00001eb407100	0.827158	0.448816	0.907446	1.16179e-05	uncharacterized protein LOC100501538
Zm00001eb366170	17.8673	28.1247	-0.602511	6.92091e-19	DNA-directed RNA polymerases N / 8 kDa subunit
rRNA metabolic process
Zm00001eb040830	1.8258	0	9.38394	2.81259e-71	hypothetical protein ZEAMMB73_Zm00001d032106
Zm00001eb031980	58.9014	21.1005	1.54664	0	uncharacterized LOC100501989
Zm00001eb048090	2.92009	4.98268	-0.698605	8.61797e-20	Tetrapyrrole
Zm00001eb006110	1.03173	12.3305	-3.51127	6.3458e-98	40S ribosomal protein SA
Zm00001eb036790	12.1272	25.0649	-0.948281	2.36827e-53	60S ribosomal protein L7a
Zm00001eb004160	3.06244	1.46157	1.14764	7.54158e-32	uncharacterized LOC100501489
Zm00001eb050650	0.739795	1.37863	-0.824427	1.95275e-06	U3 snoRNP-associated protein-like EMB2271
Zm00001eb002640	8.23595	13.3101	-0.614247	7.88518e-23	Small ribosomal subunit protein uS2
Zm00001eb058750	38.4626	64.7942	-0.830572	5.96093e-104	30S ribosomal protein S9 chloroplastic-like
Zm00001eb016780	25.2667	6.53235	2.09004	0	putative nucleolar protein 5-1
Zm00001eb037750	0.246396	3.30528	-3.66866	1.04557e-25	A0A804LUM6_MAIZE
Zm00001eb016600	16.9193	29.1748	-0.684596	2.51327e-26	40S ribosomal protein S21
Zm00001eb205670	12.1484	28.7631	-1.14452	5.05731e-102	40S ribosomal protein S8
Zm00001eb178140	20.9203	37.0084	-0.749751	1.4394e-65	60S ribosomal protein L7-like
Zm00001eb183450	3.32833	0	7.71256	3.48283e-24	40S ribosomal protein S8
Zm00001eb205700	17.0212	28.8236	-0.668309	1.38414e-37	unknown
Zm00001eb205660	9.00399	15.8985	-0.713031	6.1549e-24	40S ribosomal protein S8
Zm00001eb200450	5.23929	2.85623	1.0429	1.1852e-15	putative H/ACA ribonucleoprotein complex subunit family protein
Zm00001eb189070	5.79914	4.03772	0.63181	5.68339e-16	S-adenosyl-L-methionine-dependent methyltransferase superfamily protein
Zm00001eb205630	9.38909	22.0052	-1.15278	3.37975e-76	40S ribosomal protein S8
Zm00001eb171750	6.578	4.0429	0.711978	2.038e-33	uncharacterized LOC100501093
Zm00001eb181430	15.51	27.0484	-0.714414	5.01913e-34	40S ribosomal protein S14
Zm00001eb093610	31.3643	50.4727	-0.619463	7.33116e-38	40S ribosomal protein S16
Zm00001eb078820	7.45609	0.327246	4.66521	4.98839e-84	Large ribosomal subunit protein uL10-like insertion domain-containing protein
Zm00001eb067490	4.73541	1.84581	1.46162	9.1826e-32	uncharacterized LOC100216860
Zm00001eb094240	4.46338	7.96858	-0.69982	1.20586e-11	mRNA turnover protein 4
Zm00001eb109330	10.8106	20.5232	-0.82459	3.52784e-40	40S ribosomal protein SA-like
Zm00001eb147170	10.6683	22.3416	-0.982207	3.85672e-55	ribosomal protein
Zm00001eb127540	1.32147	3.3383	-1.28048	1.32976e-17	A0A804N1I4_MAIZE
Zm00001eb144670	1.52053	4.64408	-1.58414	4.69312e-34	uncharacterized LOC100284088
Zm00001eb148160	4.57064	2.43017	1.0336	1.62371e-10	K Homology domain-containing protein
Zm00001eb210560	3.59918	6.02722	-0.654174	1.09053e-10	exosome complex exonuclease RRP46
Zm00001eb225190	0.710958	3.19447	-2.07455	6.74508e-22	40S ribosomal protein S14
Zm00001eb239530	11.4724	19.7517	-0.674447	2.17847e-20	ribosomal protein S24
Zm00001eb253180	7.27257	4.86812	0.694441	7.92553e-25	25S rRNA
Zm00001eb231630	4.8287	2.72947	0.924196	2.5527e-42	uncharacterized LOC103626594
Zm00001eb252310	2.08096	0.733802	1.51977	3.47248e-14	RNA exonuclease 4
Zm00001eb245760	2.31852	3.81101	-0.657005	1.23559e-07	PF16495:SWIRM-assoc_1|SWIRM-associated region 1; PF04433:SWIRM|SWIRM domain
Zm00001eb317810	49.3641	87.2925	-0.740225	4.60008e-126	60S ribosomal protein L7a-1
Zm00001eb328370	2.34291	1.64579	0.64772	0.000302172	Exosome complex component RRP41-like
Zm00001eb328640	0.357101	0.237817	0.788802	0.0276409	PF01852:START|START domain; PF00046:Homeodomain|Homeodomain
Zm00001eb300260	6.79865	11.7145	-0.868673	3.17485e-45	ribonucleoprotein
Zm00001eb371210	1.12404	2.20639	-0.938829	1.72065e-09	tRNA/rRNA methyltransferase
Zm00001eb332570	0.184867	0.708543	-1.90784	1.41315e-05	eukaryotic translation initiation factor 6
Zm00001eb338040	2.49726	0.0250037	6.12279	2.1062e-49	hypothetical protein PVAP13_2KG454600
Zm00001eb343970	7.59192	11.3729	-0.62587	4.84133e-25	GTPase ERA1, chloroplastic
Zm00001eb273650	19.0581	38.8298	-0.928218	5.01779e-61	40S ribosomal protein S14-like
Zm00001eb273640	35.4338	62.1686	-0.740001	6.71575e-50	40S ribosomal protein S14-like
Zm00001eb402570	18.9336	33.4612	-0.758377	4.79877e-83	40S ribosomal protein SA-like
Zm00001eb401700	17.7551	28.9753	-0.633442	1.03934e-54	40S ribosomal protein SA-like
Zm00001eb394750	7.19314	4.71597	0.745487	1.57981e-23	probable nucleolar protein 5-2
Zm00001eb374210	2.03023	4.95769	-1.2731	4.98309e-44	sesquiterpene cyclase 1
tRNA metabolic process
Zm00001eb054120	6.54992	17.242	-1.35494	7.47384e-96	CMP/dCMP-type deaminase domain-containing protein
Zm00001eb061890	4.45332	2.69662	0.774115	9.11126e-16	probable tRNA
Zm00001eb033550	7.02911	2.4779	1.54941	4.24285e-106	SAM-dependent MTase RsmB/NOP-type domain-containing protein
Zm00001eb202580	45.9752	28.4385	0.791153	7.37264e-151	Proline--tRNA ligase cytoplasmic
Zm00001eb184360	1.43549	0.0646238	4.35362	3.47382e-33	heavy metal-associated isoprenylated plant protein 41
Zm00001eb208250	8.47278	13.0548	-0.613445	2.83245e-34	glutamate--tRNA ligase, chloroplastic/mitochondrial
Zm00001eb082380	3.78218	2.05698	0.946434	3.66841e-34	uncharacterized LOC100193043
Zm00001eb067180	6.08801	3.02434	1.05081	1.07e-59	leucine--tRNA ligase, cytoplasmic
Zm00001eb079280	9.22561	5.60071	0.787162	1.43895e-28	uncharacterized LOC100216833
Zm00001eb067490	4.73541	1.84581	1.46162	9.1826e-32	uncharacterized LOC100216860
Zm00001eb110210	0.893362	0	6.66527	2.94108e-11	A0A804MTE5_MAIZE
Zm00001eb080850	9.02422	14.8813	-0.696597	2.90524e-31	uncharacterized LOC100273682
Zm00001eb115680	7.95058	5.11572	0.702104	1.5288e-16	Fe2OG dioxygenase domain-containing protein
Zm00001eb122370	3.95198	8.38562	-0.997625	6.24873e-26	D-tyrosyl-tRNA
Zm00001eb139980	7.75608	1.57953	2.32472	2.41503e-135	isopentenyl transferase IPT1
Zm00001eb132400	5.34269	10.0625	-0.918237	3.00437e-16	MnmG N-terminal domain-containing protein
Zm00001eb148160	4.57064	2.43017	1.0336	1.62371e-10	K Homology domain-containing protein
Zm00001eb212350	0.720444	0.289479	1.38877	1.40204e-05	isopentenyl transferase IPT5
Zm00001eb230310	2.75781	4.50269	-0.775705	1.90673e-18	Glutamate--tRNA ligase chloroplastic/mitochondrial
Zm00001eb246770	6.256	4.00034	0.737142	1.35186e-16	la protein 1
Zm00001eb302520	5.9586	3.64642	0.77801	1.76169e-34	tRNA ligase 1
Zm00001eb334800	49.2611	11.6727	2.16065	0	Alanyl-tRNA synthetase class IIc N-terminal domain-containing protein
Zm00001eb363800	0.601654	0.304181	0.959628	0.00172679	tRNA
Zm00001eb271810	0.0978812	0.246643	-1.26172	0.000734353	isopentenyl transferase
Zm00001eb292630	2.36808	4.81208	-0.952305	1.52042e-09	tRNA uridine 5-carboxymethylaminomethyl modification enzyme C-terminal N-terninal subdomain domain-containing protein
Zm00001eb275200	20.9039	4.14661	2.43818	0	Isoleucine--tRNA ligase cytoplasmic
Zm00001eb384020	10.415	41.2032	-1.90702	1.06813e-196	serine--tRNA ligase, cytoplasmic
Zm00001eb433060	1.29458	0.377165	1.92516	6.58935e-12	Serine-tRNA synthetase type1 N-terminal domain-containing protein
cellular response to hormone stimulus
Zm00001eb033030	84.6285	158.36	-0.879276	0	benzoxazinone synthesis 9
Zm00001eb012040	5.00491	2.72392	0.913727	2.92189e-21	uncharacterized LOC100192073
Zm00001eb011780	3.92895	2.42612	0.690596	1.18576e-18	Coronatine-insensitive protein 1
Zm00001eb051670	6.59334	14.6174	-0.999708	1.99736e-09	A0A804M1A4_MAIZE
Zm00001eb007670	51.7905	104.77	-0.978836	0	uncharacterized LOC100284268
Zm00001eb056870	2.3458	5.75217	-1.43391	2.77147e-38	uncharacterized LOC100284262
Zm00001eb030400	16.6319	30.8528	-0.879111	8.89002e-97	HTH myb-type domain-containing protein
Zm00001eb000560	4.24848	0.0234525	7.22536	8.37996e-62	ABC transporter family G domain-containing protein
Zm00001eb055130	0	0.487612	-6.80106	9.22001e-13	Receptor ligand binding region domain-containing protein
Zm00001eb024490	6.71458	10.602	-0.631122	9.37194e-18	uncharacterized LOC100284319
Zm00001eb055090	2.43938	0.955319	1.50308	2.47393e-13	mitogen-activated protein kinase kinase 9
Zm00001eb051510	4.55283	9.19139	-0.982684	1.61597e-39	putative snRK/SAPK family protein kinase
Zm00001eb024300	0.218639	0.422496	-0.935095	0.0332269	NAC domain-containing protein 86
Zm00001eb041710	0.319329	1.00527	-1.63344	5.30589e-12	uncharacterized LOC100283080
Zm00001eb005840	2.62648	4.62509	-0.797711	2.17929e-14	compact plant2
Zm00001eb002180	19.7011	11.4126	0.794843	7.88499e-87	putative calcium-dependent protein kinase family protein
Zm00001eb048020	0.353604	1.30614	-1.84797	3.49814e-30	CPP synthase
Zm00001eb013780	41.1021	10.6381	1.95133	4.28503e-278	abscisic acid receptor PYL4-like
Zm00001eb045700	8.98025	0.0381477	7.60093	1.50266e-79	uncharacterized LOC103638058
Zm00001eb061860	21.9685	12.3062	0.90261	6.6361e-83	uncharacterized LOC100281687
Zm00001eb020710	88.7266	51.4761	0.831907	3.61458e-160	BRASSINOSTEROID INSENSITIVE 1-associated receptor kinase 1
Zm00001eb039040	0	1.17978	-8.22637	2.13973e-34	Protein WALLS ARE THIN 1
Zm00001eb058460	3.39833	6.83661	-1.00269	6.22865e-29	uncharacterized LOC100282724
Zm00001eb044080	0.80029	0.0349611	4.61236	8.47077e-27	apomucin
Zm00001eb035350	0.24103	0.499027	-1.01403	0.00300528	putative cyclin-dependent protein kinase family protein
Zm00001eb015150	38.5631	24.8859	0.681569	3.49985e-93	uncharacterized LOC100274089
Zm00001eb027740	3.27863	1.37261	1.29412	1.22818e-18	WAT1-related protein At5g64700
Zm00001eb016180	5.70587	14.2427	-1.2948	1.84567e-159	uncharacterized LOC100280494
Zm00001eb042780	4.73634	14.9003	-1.79286	4.31155e-125	Pirin-like protein 2
Zm00001eb025040	114.301	75.9088	0.65591	5.5024e-251	probable inactive poly [ADP-ribose] polymerase SRO1
Zm00001eb020680	11.9579	7.94796	0.6567	6.23309e-16	allene-oxide cyclase1
Zm00001eb006480	8.86336	14.9034	-0.753217	1.20013e-26	MADS-box transcription factor 47
Zm00001eb064350	19.3003	11.956	0.726161	4.74278e-51	uncharacterized LOC100193073
Zm00001eb015970	0.987627	0.3048	1.80484	7.46611e-19	Sympathy for the ligule
Zm00001eb058360	8.76564	29.3431	-1.70952	0	uncharacterized LOC100384002
Zm00001eb063070	5.58362	18.3314	-1.65725	1.99312e-153	DIMBOA UDP-glucosyltransferase BX8-like
Zm00001eb007060	31.4066	20.9524	0.641659	4.46774e-65	Nodulin-related protein 1
Zm00001eb009250	46.7396	31.2738	0.61165	9.66799e-61	uncharacterized LOC100272290
Zm00001eb060810	20.676	7.33682	1.52012	2.12368e-142	bZIP transcription factor RISBZ2
Zm00001eb187450	0.719769	0.408725	0.877206	0.00132276	PF00560:LRR_1|Leucine Rich Repeat; PF13855:LRR_8|Leucine rich repeat; PF00069:Pkinase|Protein kinase domain
Zm00001eb175860	0.115025	1.07046	-3.31548	4.73306e-24	Protein WALLS ARE THIN 1
Zm00001eb179030	0.737308	0.0476699	3.96759	3.23547e-12	oxidoreductase
Zm00001eb191780	0.475183	0.117339	2.12988	2.29892e-08	NAC domain-containing protein 79
Zm00001eb170980	1.72398	3.15012	-0.861502	4.59384e-07	calcium/calmodulin-dependent serine/threonine-protein kinase 1
Zm00001eb176680	1.71938	2.8558	-0.697632	1.1374e-10	-
Zm00001eb193240	29.2462	49.3473	-0.757101	3.24335e-107	uncharacterized LOC100275474
Zm00001eb179390	6.3492	10.2207	-0.679622	8.47833e-29	uncharacterized LOC100285509
Zm00001eb194640	3.62166	0.857688	2.20115	6.91613e-69	auxin efflux carrier component 1a
Zm00001eb194170	8.16482	0.319851	4.78251	4.02327e-285	TPR repeat-containing thioredoxin TTL4
Zm00001eb168540	1.23409	0.12533	3.38383	8.73279e-16	ethylene-responsive transcription factor ERF094
Zm00001eb187630	11.7512	3.82059	1.66555	3.04563e-145	calcium-dependent protein kinase 5
Zm00001eb199610	3.56107	10.728	-1.42094	1.38365e-26	A0A804P0C5_MAIZE
Zm00001eb200920	5.21584	2.39887	1.12519	4.04979e-38	calcium-dependent protein kinase 24
Zm00001eb089330	2.86636	0	9.21421	8.16319e-67	ATP-binding cassette sub-family G member 8-like
Zm00001eb107230	8.81334	20.4581	-1.29281	1.79151e-95	Remorin family protein
Zm00001eb118010	12.531	21.7286	-0.706628	1.10028e-42	uncharacterized LOC100283628
Zm00001eb076470	5.82312	9.82042	-0.67633	2.51619e-19	uncharacterized LOC100192643
Zm00001eb082380	3.78218	2.05698	0.946434	3.66841e-34	uncharacterized LOC100193043
Zm00001eb096940	10.2331	5.67013	0.942029	4.73587e-41	uncharacterized LOC100194073
Zm00001eb100360	1.50926	6.05277	-1.976	1.52098e-81	uncharacterized LOC100502517
Zm00001eb072810	27.7599	15.0191	0.881157	2.65442e-136	calcium dependent protein kinase
Zm00001eb093410	0.528907	0.980079	-0.873654	8.291e-06	calcium-dependent protein kinase 25
Zm00001eb109500	1.3011	3.25088	-1.31519	1.21642e-30	uncharacterized LOC100383682
Zm00001eb072730	0.270047	0.548029	-0.991659	0.00141522	RRM domain-containing protein
Zm00001eb076150	0.849272	0.371044	1.22123	2.15675e-06	WAT1-related protein
Zm00001eb077580	1.14049	0.786673	0.671219	0.000630309	PF04667:Endosulfine|cAMP-regulated phosphoprotein/endosulfine conserved region
Zm00001eb091710	9.41485	4.32787	1.1504	6.0185e-76	calcium-dependent protein kinase ZmCPK11
Zm00001eb094770	14.1622	7.19544	0.990128	3.89521e-72	uncharacterized LOC100284681
Zm00001eb074930	44.047	12.1262	1.91514	0	uncharacterized LOC100285687
Zm00001eb094610	15.659	34.9734	-1.32435	3.33272e-82	PVR3-like protein
Zm00001eb093950	23.4087	0.374828	5.96761	5.60832e-181	A0A804MKS5_MAIZE
Zm00001eb072720	31.3021	57.8594	-0.866009	3.49747e-286	Glutamate receptor 3.3
Zm00001eb135910	35.0425	21.7508	0.764739	3.48649e-67	NAC domain-containing protein 21/22
Zm00001eb121040	7.73244	2.00163	1.99014	7.42613e-118	uncharacterized LOC100285744
Zm00001eb162110	0.030715	0.274643	-3.13541	3.21338e-10	TPR repeat-containing thioredoxin TTL1
Zm00001eb122550	7.07146	4.18062	0.798748	5.2502e-22	uncharacterized LOC107522107
Zm00001eb145730	2.95758	8.48391	-1.39204	5.74505e-86	uncharacterized LOC100274332
Zm00001eb145600	0.891873	0.225372	1.7987	2.64595e-09	gibberellin 20 oxidase 4
Zm00001eb144630	1.50093	4.18224	-1.43554	8.94117e-39	uncharacterized LOC100280071
Zm00001eb119890	0.895366	1.88558	-1.102	3.67192e-17	TPR repeat-containing thioredoxin TTL1
Zm00001eb144120	10.5829	5.65158	0.974455	2.05984e-45	uncharacterized LOC100191305
Zm00001eb145760	0.078651	0.992377	-3.40017	1.24277e-07	CDPK-related protein kinase
Zm00001eb154460	0.791381	0.239414	1.73469	6.45161e-23	ABC transporter G family member 38
Zm00001eb151250	0.042746	0.525012	-3.75305	4.74099e-17	probable indole-3-acetic acid-amido synthetase GH3.1
Zm00001eb121270	0.181214	0.623883	-1.77272	1.65063e-07	nucleic acid binding protein
Zm00001eb159530	10.421	4.88133	0.91332	2.83185e-53	putative calcium-dependent protein kinase family protein
Zm00001eb135550	20.6498	31.5834	-0.633132	4.42228e-55	uncharacterized LOC100284259
Zm00001eb153570	40.2881	91.0476	-1.10684	6.5014e-199	uncharacterized LOC100281022
Zm00001eb153700	0.201451	1.50902	-3.00917	2.64947e-41	lysM domain receptor-like kinase 3
Zm00001eb126130	0.111849	0.913096	-3.14667	1.14963e-18	nodulin-like protein
Zm00001eb210510	76.2847	41.8383	0.959005	0	inactive poly [ADP-ribose] polymerase RCD1
Zm00001eb249290	8.8879	4.53678	1.04228	1.35211e-26	ethylene-responsive transcription factor 2
Zm00001eb240100	6.79541	15.1446	-1.21085	2.99614e-71	protein CYTOKININ-RESPONSIVE GATA TRANSCRIPTION FACTOR 1
Zm00001eb255210	6.29351	0.95591	2.80063	3.62251e-126	A0A804PMP3_MAIZE
Zm00001eb235640	0.645205	1.17494	-0.844806	0.00206969	Ethylene-responsive transcription factor WIN1
Zm00001eb231860	3.34801	8.56289	-1.31781	1.20803e-112	ATP-dependent DNA helicase Q-like 4A
Zm00001eb246190	0.130244	0.782887	-2.54333	6.27823e-11	BTB/POZ and TAZ domain-containing protein 1
Zm00001eb257750	0.0593166	0.515841	-3.01751	4.59441e-13	uncharacterized protein LOC100284338 isoform X1
Zm00001eb238820	36.1036	20.1783	0.855147	6.8608e-110	shaggy-related protein kinase eta
Zm00001eb211770	2.72098	4.70167	-0.725237	6.83569e-16	NEDD8-activating enzyme E1 regulatory subunit AXR1
Zm00001eb258400	1.13881	0.601081	1.02554	1.18889e-05	NAC domain-containing protein 92
Zm00001eb241160	0.925441	3.83686	-2.04146	1.56027e-78	U-box domain-containing protein
Zm00001eb230060	23.642	9.03462	1.46052	1.47277e-300	glutamate receptor 3.1
Zm00001eb212430	16.6489	8.99938	0.926584	5.56385e-72	Calcium-dependent protein kinase 7
Zm00001eb233390	0.0725998	0.649807	-2.82297	8.8259e-05	A0A804PFT5_MAIZE
Zm00001eb216150	1.26665	0.195513	2.68935	5.58874e-15	mitogen-activated protein kinase kinase 9
Zm00001eb250940	0.494121	0.281406	0.851247	0.00295337	PF05691:Raffinose_syn|Raffinose synthase or seed imbibition protein Sip1
Zm00001eb211460	0.0647824	0.510935	-2.96458	5.80206e-13	putative protein kinase superfamily protein
Zm00001eb312170	103.134	169.413	-0.7101	2.98322e-273	Protein TIFY
Zm00001eb323600	23.5502	14.5065	0.758084	5.09793e-58	uncharacterized LOC100276561
Zm00001eb324260	21.5965	13.2625	0.727746	1.09559e-59	Sphingosine kinase 1
Zm00001eb304070	0.0538085	0.917812	-3.9231	6.04759e-22	DIMBOA UDP-glucosyltransferase BX8-like
Zm00001eb301390	3.27919	0	9.06819	2.10643e-56	Protein kinase domain-containing protein
Zm00001eb324690	31.0851	10.9264	1.53539	2.13273e-303	uncharacterized LOC100280693
Zm00001eb305200	2.39285	9.66701	-2.01175	2.90246e-45	PVR3-like protein
Zm00001eb304040	2.53048	4.95483	-0.926784	2.31836e-20	DIMBOA UDP-glucosyltransferase BX8-like
Zm00001eb327690	1.90417	3.19786	-0.732064	1.45564e-11	uncharacterized LOC100280531
Zm00001eb314340	1.09244	1.7406	-0.710059	0.000668697	zinc finger protein 8
Zm00001eb304050	2.32882	5.11106	-1.0384	2.03019e-22	cytokinin-N-glucosyltransferase 1
Zm00001eb316730	14.346	5.7874	1.3158	6.07092e-235	EIL transcription factor
Zm00001eb304010	3.91981	2.33579	0.708447	4.55544e-09	cytokinin-N-glucosyltransferase 1
Zm00001eb318330	10.7074	5.57389	1.00664	1.51644e-52	calcium-dependent protein kinase 22
Zm00001eb307550	67.4846	1.87627	5.0758	0	uncharacterized LOC100191919
Zm00001eb332570	0.184867	0.708543	-1.90784	1.41315e-05	eukaryotic translation initiation factor 6
Zm00001eb369190	2.22831	3.79473	-0.751308	1.5355e-19	transcription factor GAMYB
Zm00001eb368360	2.66414	6.59811	-1.24036	8.79109e-50	uncharacterized LOC100192661
Zm00001eb338590	0.747939	1.86065	-1.32322	6.71796e-19	TPR repeat-containing thioredoxin TTL1
Zm00001eb361020	0.275216	2.27346	-2.9229	7.97772e-30	Calcium-dependent protein kinase 7
Zm00001eb342960	16.0087	35.7738	-1.06592	2.32597e-120	guanine nucleotide-binding protein beta subunit-like protein
Zm00001eb336930	2.42836	5.69594	-1.34138	1.40094e-28	uncharacterized LOC100194253
Zm00001eb360420	32.2928	21.9131	0.68646	7.24866e-32	serine/threonine-protein kinase SAPK10
Zm00001eb332870	4.87257	0.570348	3.18125	4.76206e-85	uncharacterized LOC100282971
Zm00001eb369280	1.13682	0.752366	0.659651	0.000214312	octopine synthase binding factor 3
Zm00001eb366900	0.756334	0.00898842	6.11775	4.39172e-27	ABA response element binding factor
Zm00001eb277540	2.71468	9.14507	-1.74302	3.89695e-232	ABC transporter domain-containing protein
Zm00001eb283590	8.57981	26.9796	-1.55919	1.26947e-84	Histidine-containing phosphotransfer protein 4
Zm00001eb268320	0.852213	9.48363	-3.59014	1.621e-293	fatty acid alpha-dioxygenase
Zm00001eb287800	2.75288	1.49741	0.882736	5.32608e-12	gibberellin receptor GID1-like
Zm00001eb270300	19.2835	31.1045	-0.66106	1.0486e-69	nodulin-like protein
Zm00001eb267210	1.24238	0.752703	0.82825	0.000890107	WAT1-related protein At5g64700
Zm00001eb288770	8.8612	14.4826	-0.655537	3.40884e-39	Coronatine-insensitive protein 1
Zm00001eb274340	2.47169	1.43465	0.775727	2.23291e-09	nuclear transcription factor Y subunit C-2
Zm00001eb293220	0.119685	0.924845	-2.92945	1.26106e-19	receptor like protein 29
Zm00001eb295860	2.24804	0.967801	1.31174	5.67518e-16	monothiol glutaredoxin-S9
Zm00001eb294990	21.2689	36.377	-0.700571	5.67982e-57	uncharacterized LOC100280585
Zm00001eb267200	2.51608	5.5159	-1.18119	6.48121e-28	nodulin-like protein
Zm00001eb396710	9.41862	2.39092	2.01467	7.17163e-60	uncharacterized LOC100281868
Zm00001eb386040	85.1447	17.5266	2.47664	0	uncharacterized LOC103638672
Zm00001eb389390	0.527105	4.94383	-3.11385	1.27025e-71	cyclin-dependent kinase B2-1
Zm00001eb399620	1.98051	5.09496	-1.45432	1.5149e-06	BTB/POZ domain and ankyrin repeat-containing protein NPR5
Zm00001eb389990	63.9082	7.86568	3.06827	0	molybdenum cofactor sulfurase
Zm00001eb390560	0.567316	0.136653	2.08418	8.54685e-09	NAC transcription factor
Zm00001eb387270	16.9166	8.81986	0.977265	4.18415e-97	protein kinase domain containing protein
Zm00001eb373380	47.3195	20.2595	1.29019	3.25169e-219	WAT1-related protein
Zm00001eb385100	1.302	2.10858	-0.67316	3.21161e-05	kaurene oxidase1
Zm00001eb389830	30.0295	6.03709	2.36153	0	cation-transporting ATPase HMA5
Zm00001eb388960	4.85454	0.409567	3.58939	1.84223e-109	hemolysin-III family protein
Zm00001eb408520	34.7877	61.2078	-0.759412	1.348e-164	uncharacterized LOC100277272
Zm00001eb406610	0.848157	2.98712	-1.66303	7.26262e-28	Putative MYB DNA-binding domain superfamily protein
Zm00001eb423960	1.30432	0.287872	2.16714	1.55455e-22	somatic embryogenesis receptor-like kinase 1
Zm00001eb429330	2.71573	10.5778	-1.91508	1.4992e-174	seed color component at R1
Zm00001eb427460	5.99926	3.92466	0.60038	8.71168e-16	beta-fructofuranosidase 1-like
Zm00001eb428070	1.24734	0.599951	1.07483	9.02998e-12	uncharacterized LOC100273483
Zm00001eb420190	8.90993	5.86939	0.671587	7.40055e-24	primary amine oxidase
Zm00001eb429870	30.3329	17.1029	0.873414	2.0918e-66	uncharacterized LOC100274398
Zm00001eb410190	9.10061	17.3315	-0.959454	3.51753e-40	nucleoside diphosphate kinase 2
Zm00001eb406660	1.0524	3.52958	-1.56546	3.90657e-34	uncharacterized protein LOC100193306 isoform X1
Zm00001eb412510	14.4495	9.05937	0.730956	4.00576e-41	uncharacterized LOC100192658
Zm00001eb406420	0.80987	1.53408	-0.848998	1.1572e-06	Cation/calcium exchanger 5
Zm00001eb439810	0.729352	1.31249	-0.834935	2.98661e-06	PF00566:RabGAP-TBC|Rab-GTPase-TBC domain
carbohydrate metabolic process
Zm00001eb042260	7.10086	12.7019	-0.911025	9.11946e-57	uncharacterized LOC100275460
Zm00001eb057840	0.481128	1.18929	-1.29467	1.1775e-17	starch phosphorylase1
Zm00001eb041270	1.07417	2.07023	-0.92786	4.78967e-12	ATP-dependent 6-phosphofructokinase 5, chloroplastic-like
Zm00001eb014090	2.64871	4.80155	-0.880727	9.70593e-24	putative galacturonosyltransferase-like 7
Zm00001eb049750	7.27448	4.19141	0.864982	2.16567e-12	acyl carrier protein
Zm00001eb012020	2.2894	3.19822	-0.63263	6.78392e-08	Mannose-1-phosphate guanylyltransferase 1
Zm00001eb043490	1.25728	0.016192	6.02973	2.46518e-25	A0A804LXG8_MAIZE
Zm00001eb051510	4.55283	9.19139	-0.982684	1.61597e-39	putative snRK/SAPK family protein kinase
Zm00001eb029710	11.8126	5.0776	1.26794	3.18138e-95	probable galacturonosyltransferase 13
Zm00001eb008780	4.83081	8.95075	-0.831568	3.08489e-48	putative glucan 13-alpha-glucosidase
Zm00001eb017570	1.10737	0.693933	0.795948	0.00255306	PF13738:Pyr_redox_3|Pyridine nucleotide-disulphide oxidoreductase; PF00743:FMO-like|Flavin-binding monooxygenase-like
Zm00001eb034650	25.9863	16.8946	0.701036	1.27333e-76	Glycerophosphodiester phosphodiesterase GDPDL3
Zm00001eb013180	0.853447	6.68542	-2.89996	3.27021e-121	beta3-glucuronyltransferase
Zm00001eb016250	15.8211	30.3208	-0.846368	2.71817e-134	sucrose synthase 4
Zm00001eb052470	0.559044	1.40669	-1.37021	1.31199e-17	type IV inositol polyphosphate 5-phosphatase 7
Zm00001eb008360	53.7504	165.79	-1.55954	0	low phytic acid 1
Zm00001eb061800	5.87026	13.7699	-1.24516	4.59228e-176	cellulose synthase 5
Zm00001eb048310	15.2211	24.7148	-0.635081	3.14982e-41	pectinesterase-1
Zm00001eb026360	0.358907	0.170344	1.14031	0.000358426	Fucosyltransferase
Zm00001eb016290	16.2287	7.71049	1.19656	5.43456e-135	sucrose synthase 2
Zm00001eb019890	8.18478	18.7599	-1.16088	9.08254e-117	glucose-6-phosphate 1-dehydrogenase
Zm00001eb007740	1.29955	0.205358	2.74712	4.33212e-26	Glycosyl hydrolase family 10 protein
Zm00001eb015090	10.9706	7.0862	0.675182	2.95516e-59	neutral/alkaline invertase 1, mitochondrial
Zm00001eb057230	3.94923	17.3868	-2.14608	0	uncharacterized LOC100191390 precursor
Zm00001eb018720	26.8053	11.5471	1.20117	4.02052e-147	putative trehalose-phosphate phosphatase J
Zm00001eb036680	0.274421	0.446777	-0.619985	0.019998	Calmodulin-binding transcription activator 2
Zm00001eb195470	2.47362	1.39655	0.932059	0.00185729	A0A804NYB8_MAIZE
Zm00001eb177020	0.724835	0.00674071	6.52385	5.50946e-35	alpha,alpha-trehalose-phosphate synthase [UDP-forming] 5
Zm00001eb194110	1.7054	4.79012	-1.44407	3.48338e-53	probable pectin methyltransferase QUA2
Zm00001eb170330	12.9943	32.6553	-1.42363	5.83757e-128	acyl carrier protein 2
Zm00001eb183390	3.47219	6.23993	-0.818306	2.56057e-34	Glycerophosphodiester phosphodiesterase GDPDL3
Zm00001eb202830	7.41744	12.798	-0.805254	1.63193e-17	acyl-[acyl-carrier protein] desaturase
Zm00001eb197360	2.04181	0	7.28222	8.94196e-19	4-alpha-glucanotransferase
Zm00001eb181880	26.8861	13.629	0.95009	3.1618e-143	uncharacterized LOC100191591
Zm00001eb199510	2.30871	0	7.18294	2.27199e-16	isoamylase 1, chloroplastic-like
Zm00001eb200140	4.28487	7.25454	-0.716127	2.21035e-21	sialyltransferase like protein
Zm00001eb102200	1.67447	4.77997	-1.51113	1.82484e-36	uncharacterized LOC100192765
Zm00001eb089600	6.81985	1.09841	2.62316	1.0018e-124	putative beta-14-xylosyltransferase IRX9H
Zm00001eb086090	6.61554	0.550654	3.74273	4.03323e-26	Isoamylase 1-3-like C-terminal domain-containing protein
Zm00001eb091640	18.9943	1.30554	3.8933	0	uncharacterized LOC100272522
Zm00001eb076470	5.82312	9.82042	-0.67633	2.51619e-19	uncharacterized LOC100192643
Zm00001eb071360	7.11024	2.26103	1.65	6.6672e-72	uncharacterized LOC100272872
Zm00001eb088740	1.16427	1.82305	-0.664351	1.95702e-10	pullulanase-type starch debranching enzyme 1
Zm00001eb113240	12.9358	24.178	-0.896395	4.7268e-142	lysosomal alpha-mannosidase
Zm00001eb070100	37.226	60.1747	-0.745008	5.41336e-99	chloroplastic lipocalin
Zm00001eb082890	36.4457	20.4538	0.84613	3.52716e-158	cellulose synthase-like protein H1
Zm00001eb079220	7.4682	17.7553	-1.22531	1.51294e-166	glucose-6-phosphate 1-dehydrogenase, cytoplasmic isoform
Zm00001eb068580	8.02962	13.6597	-0.74618	6.49589e-41	uncharacterized LOC100193522
Zm00001eb101090	76.6134	27.47	1.50624	0	Glucose-6-phosphate isomerase 1 chloroplastic
Zm00001eb102240	0.358507	0.926016	-1.24625	1.55682e-13	type I inositol polyphosphate 5-phosphatase 13
Zm00001eb095350	4.69453	13.0711	-1.48372	4.33804e-212	cellulose synthase-9
Zm00001eb091240	1.02181	1.70211	-0.715018	2.57617e-18	C2 domain-containing protein
Zm00001eb099710	0.194369	1.41095	-2.78667	2.27747e-51	cellulose synthase A catalytic subunit 9
Zm00001eb097730	3.90645	1.80734	1.27499	1.64504e-26	ADP-glucose pyrophosphorylase small subunit
Zm00001eb069380	13.6918	0.321805	5.49274	5.98535e-89	hypothetical protein ZEAMMB73_Zm00001d002164
Zm00001eb068390	2.6289	4.64051	-0.744407	3.58707e-17	glycosyltransferase
Zm00001eb097770	0.525221	2.75811	-2.4022	6.29963e-07	A0A804MMK8_MAIZE
Zm00001eb112000	0.814225	1.5628	-0.941622	1.37097e-06	PF03552:Cellulose_synt|Cellulose synthase; PF14569:zf-UDP|Zinc-binding RING-finger; PF13632:Glyco_trans_2_3|Glycosyl transferase family group 2
Zm00001eb079170	3.76494	1.85851	1.10914	1.2013e-20	malate synthase 1
Zm00001eb077930	22.6204	12.3443	1.01926	8.098e-89	sialyltransferase-like protein 3
Zm00001eb098840	0.341332	0.732621	-1.13057	9.11434e-05	putative DUF231 domain containing family protein
Zm00001eb094750	5.49272	14.7185	-1.44391	1.26005e-115	xylulose kinase-1
Zm00001eb071770	12.6397	26.6913	-1.0831	3.17123e-137	maltose excess protein 1-like
Zm00001eb067500	4.31086	2.80294	0.751038	1.24422e-13	Inositol-pentakisphosphate 2-kinase
Zm00001eb096900	6.99299	19.6102	-1.4876	0	Cellulose synthase A catalytic subunit 5 [UDP-forming]
Zm00001eb070550	35.7051	16.2848	1.18745	4.32945e-182	uncharacterized LOC100280696
Zm00001eb128330	0.699406	0.117559	2.59117	8.34245e-12	peroxidase 72
Zm00001eb121310	13.0952	22.4892	-0.786724	1.31352e-67	6-phosphofructokinase 2
Zm00001eb157610	3.38422	24.5964	-2.87105	0	Mannan endo-14-beta-mannosidase 7
Zm00001eb138330	2.02767	4.10397	-0.960944	4.15181e-16	2-dehydro-3-deoxyphosphooctonate aldolase
Zm00001eb125360	0.651041	2.84226	-2.19588	3.62456e-67	Alpha-xylosidase 1
Zm00001eb141500	1.35931	0.701635	1.11082	3.30321e-07	PF14309:DUF4378|Domain of unknown function (DUF4378); PF14383:VARLMGL|DUF761-associated sequence motif
Zm00001eb153010	0.34348	1.17869	-1.73616	2.97327e-14	uncharacterized LOC100191416
Zm00001eb142720	0.951659	1.96867	-1.14079	3.22967e-19	Probable glucuronosyltransferase Os01g0926400 precursor
Zm00001eb153620	5.47194	8.9808	-0.762942	1.73133e-29	hexokinase-6
Zm00001eb137740	41.4084	59.5197	-0.614884	8.78427e-46	uncharacterized LOC100193006
Zm00001eb138980	1.4478	8.21142	-2.46296	5.84869e-136	Alpha-galactosidase
Zm00001eb153340	0.140783	1.71774	-3.52475	5.42492e-75	cellulose synthase 11
Zm00001eb144240	127.244	83.4746	0.643967	3.11312e-179	aldolase 1
Zm00001eb122750	1.1283	3.08679	-1.41444	7.43192e-45	cellulose synthase 3
Zm00001eb251270	10.4372	0.322174	4.97766	1.92527e-34	A0A804PL64_MAIZE
Zm00001eb232610	0.185201	0.501891	-1.26439	6.34645e-05	-
Zm00001eb243380	25.5533	14.9751	0.793455	2.3627e-93	Alkaline/neutral invertase CINV2
Zm00001eb255340	0.905457	2.26809	-1.30905	3.14907e-27	uncharacterized LOC103627760
Zm00001eb231960	0.671064	1.95254	-1.56043	1.31782e-07	T-complex protein 1 subunit gamma
Zm00001eb252530	7.87841	1.24266	2.68988	2.54584e-169	uncharacterized LOC100278639
Zm00001eb245640	1.12548	2.22376	-0.977861	3.66913e-14	glycerophosphodiester phosphodiesterase GDPDL3
Zm00001eb236880	0.280112	0.489717	-0.854138	0.00800969	L-gulonolactone oxidase 3
Zm00001eb222250	1.62411	4.16726	-1.25955	4.16267e-36	beta-amylase
Zm00001eb254490	2.51177	5.42371	-1.10723	1.38621e-39	starch synthase IIb-2 precursor
Zm00001eb255170	0.611692	0.293865	1.11941	0.000495249	probable trehalose-phosphate phosphatase 4
Zm00001eb232590	0.0850984	0.358083	-2.04437	4.36587e-07	Protein IRX15-LIKE
Zm00001eb242820	40.9692	12.6908	1.70439	0	cell wall invertase 1
Zm00001eb254050	48.6944	9.47658	2.40698	0	putative galacturonosyltransferase-like 9
Zm00001eb242610	0.24776	0.522756	-0.987963	6.22578e-05	amylose extender 1
Zm00001eb330650	33.1664	53.7159	-0.653923	6.00493e-89	Alpha-galactosidase 3
Zm00001eb308980	58.2545	32.9127	0.810836	1.2682e-183	uncharacterized LOC100383547
Zm00001eb317090	13.1199	30.7683	-1.2032	3.3247e-174	brittle stalk4
Zm00001eb304560	4.64793	20.5546	-2.12785	0	cellulose synthase 8
Zm00001eb312020	2.86119	4.71344	-0.794176	1.36693e-28	uncharacterized LOC100501482
Zm00001eb313250	0.546415	1.71683	-1.56771	1.35335e-32	cellulose synthase catalytic subunit 12
Zm00001eb327910	0	0.516215	-7.72035	4.41926e-22	ramosa 3
Zm00001eb306030	37.8616	82.3486	-1.09939	0	Cellulose synthase
Zm00001eb331920	1.97551	4.61776	-1.23066	3.75445e-24	acyl carrier protein 3
Zm00001eb303110	13.2467	29.5255	-1.13952	5.51657e-302	cellulose synthase-4
Zm00001eb335030	1.47853	0.285001	2.28201	7.96058e-15	Mannose-6-phosphate isomerase 1
Zm00001eb365810	19.1259	9.83883	0.984394	1.73526e-59	fructokinase 1
Zm00001eb340670	3.20728	1.31084	1.31765	2.66255e-28	Alkaline/neutral invertase A mitochondrial
Zm00001eb345740	6.50861	14.2036	-1.10749	7.95325e-153	cellulose synthase-1
Zm00001eb363200	8.33725	2.39888	1.80774	2.00276e-182	hexokinase-3
Zm00001eb332820	3.79317	0.853516	2.22689	1.33354e-48	glycosyltransferase
Zm00001eb367890	1.18478	3.61008	-1.48763	5.00335e-19	triosephosphate isomerase, cytosolic
Zm00001eb337520	99.5049	49.7604	1.05225	0	uncharacterized LOC100192478
Zm00001eb355140	2.26048	5.69507	-1.29697	4.97718e-54	beta3-glucuronyltransferase
Zm00001eb366700	1.40828	0.744509	0.925782	2.14612e-06	uncharacterized protein LOC100191324
Zm00001eb363870	2.22238	3.72007	-0.724936	1.47283e-12	Probable glucuronosyltransferase Os01g0926400-like precursor
Zm00001eb360420	32.2928	21.9131	0.68646	7.24866e-32	serine/threonine-protein kinase SAPK10
Zm00001eb350090	0.612809	0.265406	1.36515	5.85401e-06	unknown
Zm00001eb281360	2.34908	4.80906	-1.04455	6.57868e-28	uncharacterized LOC100275601
Zm00001eb279740	0.520368	0.913671	-0.814689	1.15533e-05	soluble starch synthase 2-3, chloroplastic/amyloplastic
Zm00001eb283530	15.4168	4.41251	1.82176	1.95145e-198	hexokinase-1
Zm00001eb273460	12.1016	20.7763	-0.743305	4.90453e-61	probable beta-1,4-xylosyltransferase IRX14
Zm00001eb283250	0.0483748	4.56649	-6.33024	7.5662e-75	inositol-3-phosphate synthase
Zm00001eb287010	0.740949	1.41631	-0.931625	1.32904e-05	UDP-D-xylose:L-fucose alpha-13-D-xylosyltransferase MGP4
Zm00001eb284670	1.03644	2.1836	-1.05032	0.00047376	Sialyltransferase-like protein 2
Zm00001eb283110	7.55583	23.1327	-1.60361	0	cellulose synthase 2
Zm00001eb283240	0.861876	4.00948	-2.13445	2.83934e-16	inositol-3-phosphate synthase
Zm00001eb276490	4.01091	0.013183	7.99728	1.65646e-98	inositol-3-phosphate synthase
Zm00001eb287800	2.75288	1.49741	0.882736	5.32608e-12	gibberellin receptor GID1-like
Zm00001eb287230	4.53915	9.63318	-1.07518	3.99603e-74	uncharacterized LOC103630318
Zm00001eb387850	0.492098	2.16068	-2.13243	1.64847e-31	Galactan beta-14-galactosyltransferase GALS1
Zm00001eb391600	1.62574	1.00137	0.70454	5.28876e-07	trehalose-phosphate phosphatase
Zm00001eb372570	1.51424	3.00763	-1.00999	6.50709e-46	protein CELLULOSE SYNTHASE INTERACTIVE 1
Zm00001eb400850	6.65852	13.244	-0.939924	8.84053e-23	uncharacterized LOC100282353
Zm00001eb404300	1.61055	0.855916	0.936188	0.0029008	Exostosin GT47 domain-containing protein
Zm00001eb396330	55.6382	9.5712	2.61417	0	uncharacterized LOC100281089
Zm00001eb391530	16.7128	0.622501	4.77227	0	uncharacterized LOC100281722
Zm00001eb378070	1.79485	0.0226879	6.0548	1.13656e-42	inositol-3-phosphate synthase-like
Zm00001eb384280	98.5094	22.6495	2.19995	0	uncharacterized LOC100273421
Zm00001eb397360	0.599448	1.1999	-1.00326	1.71268e-06	PF03171:2OG-FeII_Oxy|2OG-Fe(II) oxygenase superfamily
Zm00001eb371720	2.02204	5.16156	-1.3497	5.81463e-31	putative galacturonosyltransferase-like 9
Zm00001eb390820	63.3606	37.3186	0.786848	2.96112e-184	Beta-amylase 3 chloroplastic
Zm00001eb411100	2.50023	4.43891	-0.848099	6.91623e-18	glucuronoxylan 4-O-methyltransferase 1
Zm00001eb421950	0	2.4612	-9.78882	6.80274e-95	Beta-fructofuranosidase, insoluble isoenzyme 2 precursor
Zm00001eb419510	11.317	6.26121	0.881559	2.46441e-52	uncharacterized LOC100279290
Zm00001eb424620	1.67527	0.762995	1.1365	5.48758e-10	ATP-dependent 6-phosphofructokinase 2
Zm00001eb409230	2.36213	4.81717	-1.02718	3.18418e-31	uncharacterized LOC100384721
Zm00001eb431850	0.151602	1.81646	-3.63815	1.22951e-68	Beta-D-xylosidase 4
Zm00001eb418920	3.63277	1.58451	1.27035	5.1553e-23	uncharacterized LOC100383623
Zm00001eb431050	7.69659	3.77319	1.06495	3.54145e-39	uncharacterized LOC100383103
Zm00001eb408420	1.90085	0.595375	1.69304	0.000720691	inositol-3-phosphate synthase
Zm00001eb427230	0.230696	0.435945	-0.898492	0.011726	probable galacturonosyltransferase-like 3
Zm00001eb426690	17.0918	6.14097	1.53545	1.06195e-165	uncharacterized LOC100279618
Plant hormone signal transduction
auxin signal transduction genes
Zm00001eb056870	2.3458	5.75217	-1.43391	2.77147e-38	uncharacterized LOC100284262
Zm00001eb051060	0.630616	2.41645	-2.03741	5.51952e-23	uncharacterized LOC100216870
Zm00001eb010460	0.300295	0.0821024	1.92927	8.29824e-06	nucleic acid binding protein
Zm00001eb135550	20.6498	31.5834	-0.633132	4.42228e-55	uncharacterized LOC100284259
Zm00001eb258220	4.16838	1.1608	1.83676	7.18229e-33	IAA9 - auxin-responsive Aux/IAA family member
Zm00001eb212890	0.245351	0.765333	-1.68965	1.61055e-06	PF00445:Ribonuclease_T2|Ribonuclease T2 family
Zm00001eb301590	3.54851	5.23967	-0.627193	1.8354e-11	IAA24 - auxin-responsive Aux/IAA family member
Zm00001eb350000	10.5931	2.05513	2.3794	5.95906e-114	uncharacterized LOC100279375
Zm00001eb336930	2.42836	5.69594	-1.34138	1.40094e-28	uncharacterized LOC100194253
Zm00001eb288800	0.260361	0.512258	-0.859905	0.00185729	PF07731:Cu-oxidase_2|Multicopper oxidase; PF07732:Cu-oxidase_3|Multicopper oxidase; PF00394:Cu-oxidase|Multicopper oxidase
Zm00001eb108330	2.313	0.537778	1.9272	2.94679e-40	indole-3-acetic acid amido synthetase
Zm00001eb118970	3.83437	2.26463	0.785132	2.16752e-17	auxin response factor 1
Zm00001eb142540	66.3326	44.7021	0.621227	4.69977e-145	Auxin response factor 10
Zm00001eb151250	0.042746	0.525012	-3.75305	4.74099e-17	probable indole-3-acetic acid-amido synthetase GH3.1
Zm00001eb243930	27.5401	17.687	0.655511	5.33902e-78	uncharacterized LOC100285977
Zm00001eb326420	1.05556	0.00564822	6.82399	1.75283e-47	indole-3-acetic acid-amido synthetase GH3.8
Zm00001eb295830	4.93913	10.1943	-1.02988	5.37128e-82	auxin response factor 15
Zm00001eb052590	11.5839	1.39582	3.0646	9.35403e-94	Putative auxin-induced protein family
Zm00001eb055210	1.07556	3.55744	-1.67963	1.89785e-77	receptor protein kinase TMK1
Zm00001eb052600	0.778737	1.41093	-0.800319	0.0239116	SAUR14 - auxin-responsive SAUR family member
Zm00001eb021340	28.8332	17.1182	0.827295	8.4285e-91	shaggy-related protein kinase alpha-like
Zm00001eb043760	41.0609	25.1128	0.761614	1.02659e-61	uncharacterized LOC107546748
Zm00001eb052580	8.50398	0.0430995	6.92468	7.33846e-50	Auxin responsive protein
Zm00001eb170980	1.72398	3.15012	-0.861502	4.59384e-07	calcium/calmodulin-dependent serine/threonine-protein kinase 1
Zm00001eb190310	1.09589	3.62253	-1.76898	9.65366e-08	A0A804NVU5_MAIZE
Zm00001eb187030	0.693121	3.33332	-2.24228	7.04236e-44	probable serine/threonine-protein kinase PIX13
Zm00001eb109500	1.3011	3.25088	-1.31519	1.21642e-30	uncharacterized LOC100383682
Zm00001eb093950	23.4087	0.374828	5.96761	5.60832e-181	A0A804MKS5_MAIZE
Zm00001eb145760	0.078651	0.992377	-3.40017	1.24277e-07	CDPK-related protein kinase
Zm00001eb127490	455.649	254.739	0.885958	0	uncharacterized LOC100283734
Zm00001eb230110	8.25075	4.96393	0.797328	1.20799e-22	serine/threonine-protein kinase Cx32
Zm00001eb238820	36.1036	20.1783	0.855147	6.8608e-110	shaggy-related protein kinase eta
Zm00001eb218080	12.6309	1.19521	3.25895	2.70211e-112	auxin-responsive protein SAUR40
Zm00001eb241870	1.39519	0.0718201	4.02955	5.60098e-25	SAUR-like auxin-responsive protein family
Zm00001eb313930	0.450106	0.0162032	4.55765	7.97791e-09	auxin-responsive protein SAUR41
Zm00001eb317820	0.449556	1.14615	-1.33428	0.000127913	calmodulin binding protein
Zm00001eb327690	1.90417	3.19786	-0.732064	1.45564e-11	uncharacterized LOC100280531
Zm00001eb333760	53.0057	35.5613	0.613644	5.35914e-119	glycogen synthase kinase-3 MsK-3
Zm00001eb390100	2.8193	1.87145	0.675204	8.66073e-05	SAUR25 - auxin-responsive SAUR family member
Zm00001eb390170	1.28887	0	7.13089	4.54004e-16	auxin-responsive protein SAUR71
Zm00001eb427500	2.82509	1.73377	0.722686	7.36829e-05	SAUR11 - auxin-responsive SAUR family member
Zm00001eb053440	1.77851	0.0601417	4.93314	5.80806e-135	uncharacterized LOC100383411
Zm00001eb000570	1.82903	3.7945	-1.06831	2.78776e-30	ATPase 9, plasma membrane-type
Zm00001eb134090	0.989702	2.78425	-1.5577	1.48475e-46	ATPase 4 plasma membrane-type
Zm00001eb336530	5.73834	10.8564	-0.96977	1.48971e-59	tryptophan aminotransferase-related protein 2
Zm00001eb432500	231.712	114.181	1.06943	0	proton-exporting ATPase 4
Zm00001eb012040	5.00491	2.72392	0.913727	2.92189e-21	uncharacterized LOC100192073
Zm00001eb013100	6.22091	1.76087	1.81958	5.15004e-67	uncharacterized LOC100272353
Zm00001eb098220	9.77107	3.99448	1.39843	8.33066e-51	probable protein phosphatase 2C 68
Zm00001eb148130	20.0376	35.7029	-0.788364	6.95041e-89	uncharacterized LOC100282657
Zm00001eb153570	40.2881	91.0476	-1.10684	6.5014e-199	uncharacterized LOC100281022
Zm00001eb353520	33.755	134.279	-1.92549	0	uncharacterized LOC100217045
Zm00001eb357040	6.39974	12.4797	-0.960918	9.42675e-66	probable protein phosphatase 2C 6
Zm00001eb283590	8.57981	26.9796	-1.55919	1.26947e-84	Histidine-containing phosphotransfer protein 4
Zm00001eb297300	2.90966	4.67434	-0.676939	7.44942e-16	protein phosphatase 2C 53
Zm00001eb419870	1.16786	4.14567	-1.66659	9.48358e-44	probable protein phosphatase 2C 37
cytokinine signal transduction genes
Zm00001eb153570	40.2881	91.0476	-1.10684	6.5014e-199	uncharacterized LOC100281022
Zm00001eb339570	4.89324	12.6273	-1.34289	7.02018e-13	Response regulatory domain-containing protein
Zm00001eb353520	33.755	134.279	-1.92549	0	uncharacterized LOC100217045
Zm00001eb283590	8.57981	26.9796	-1.55919	1.26947e-84	Histidine-containing phosphotransfer protein 4
Zm00001eb388280	1.09217	0.408348	1.48681	1.591e-11	two-component response regulator ORR25
Zm00001eb066570	2.16438	3.30343	-0.646543	2.53985e-05	cytokinin response regulator 1
Zm00001eb140730	4.94927	8.26182	-0.723875	2.58798e-31	uncharacterized LOC100191253
Zm00001eb306330	0.267675	0.574425	-1.18893	0.00517548	two-component response regulator ARR3
Zm00001eb405030	2.97624	4.60377	-0.67635	3.32865e-10	Response regulatory domain-containing protein
gibberellin signal transduction genes
Zm00001eb158520	0.464744	1.04185	-1.09525	1.25564e-06	DELLA protein SLN1-like
Zm00001eb287800	2.75288	1.49741	0.882736	5.32608e-12	gibberellin receptor GID1-like
Zm00001eb046760	1.13049	0.664808	0.609686	0.0266493	A0A804LZ38_MAIZE
Zm00001eb059460	54.7379	102.377	-0.883374	0	transcription factor PHYTOCHROME INTERACTING FACTOR-LIKE 13
Zm00001eb070520	6.37197	1.19444	2.48221	1.94969e-60	uncharacterized LOC100280552
Zm00001eb213550	16.9108	44.3886	-1.36594	3.74205e-276	Transcription factor PIF4
Zm00001eb334310	0.593388	1.52826	-1.29838	6.52524e-07	transcription factor PHYTOCHROME INTERACTING FACTOR-LIKE 13
ABA signal transduction genes
Zm00001eb012040	5.00491	2.72392	0.913727	2.92189e-21	uncharacterized LOC100192073
Zm00001eb024490	6.71458	10.602	-0.631122	9.37194e-18	uncharacterized LOC100284319
Zm00001eb013780	41.1021	10.6381	1.95133	4.28503e-278	abscisic acid receptor PYL4-like
Zm00001eb072730	0.270047	0.548029	-0.991659	0.00141522	RRM domain-containing protein
Zm00001eb098220	9.77107	3.99448	1.39843	8.33066e-51	probable protein phosphatase 2C 68
Zm00001eb148130	20.0376	35.7029	-0.788364	6.95041e-89	uncharacterized LOC100282657
Zm00001eb153570	40.2881	91.0476	-1.10684	6.5014e-199	uncharacterized LOC100281022
Zm00001eb353520	33.755	134.279	-1.92549	0	uncharacterized LOC100217045
Zm00001eb357040	6.39974	12.4797	-0.960918	9.42675e-66	probable protein phosphatase 2C 6
Zm00001eb283590	8.57981	26.9796	-1.55919	1.26947e-84	Histidine-containing phosphotransfer protein 4
Zm00001eb297300	2.90966	4.67434	-0.676939	7.44942e-16	protein phosphatase 2C 53
Zm00001eb396710	9.41862	2.39092	2.01467	7.17163e-60	uncharacterized LOC100281868
Zm00001eb419870	1.16786	4.14567	-1.66659	9.48358e-44	probable protein phosphatase 2C 37
Zm00001eb051510	4.55283	9.19139	-0.982684	1.61597e-39	putative snRK/SAPK family protein kinase
Zm00001eb023880	1.66852	6.95483	-1.98281	1.32449e-74	SnRK2.3
Zm00001eb176680	1.71938	2.8558	-0.697632	1.1374e-10	-
Zm00001eb141970	0.342997	16.5527	-5.48312	2.13227e-156	serine/threonine-protein kinase SAPK3
Zm00001eb360420	32.2928	21.9131	0.68646	7.24866e-32	serine/threonine-protein kinase SAPK10
Zm00001eb366900	0.756334	0.00898842	6.11775	4.39172e-27	ABA response element binding factor

## Sheet: Table S9
Table S9. List of primers used in this study.
RT-RCR primers
DEK701-RT	GTTCACAATCACAACCTCCACG	AGGTCGAGGTATAGATCCCACTT
GAPDH-RT	AGGATATCAAGAAAGCTATTAAGGC	GTAGCCCCACTCGTTGTCG
Genotype Identification primers
Dek701-F1	GTTCACAATCACAACCTCCACG	CTTGTTCCCAATAACCTGAAATAGC
dek701-F2	TACCCTGACTCTCTTCTTGTATCTG	CTTGTTCCCAATAACCTGAAATAGC
